# Supplementary material for: Single-cell RNA-Seq analysis reveals cell subsets and gene signatures associated with rheumatoid arthritis disease activity
Source: JCI Insight. 2024 Jul 2;9(16):e178499. doi: 10.1172/jci.insight.178499 (PMC11343607; doi:10.1172/jci.insight.178499)
Supplement: Supporting data values [file jciinsight-9-178499-s185.xlsx]

## Sheet: Fig1C
barcodes	rough_annot	ZFP36L2	GZMB	IL32	CST7	NKG7	JUND	FOXP1	TNFRSF13C	HLA-DRA	BCL11A	HLA-C	IGKC	AC020656.1	CCL5	GNLY	IL7R	CTSS	CLEC7A	FTH1	TOB1	LYZ	B2M	GZMK	TPT1	CD3G	FTL	HNRNPH1	GZMA	CD74	KLRD1	SERINC5	PRF1	HLA-B	VIM	MS4A1	IGHM	NEAT1
TCATATCCAGAATTCC-8	Bcells	-0.817887	-0.190499	-0.38949	-0.234573	-0.285685	-1.09059	-0.71408	-0.256708	-0.415863	-0.284483	-0.784744	3.87904	-0.430335	-0.398003	-0.30554	-0.472974	2.18379	-0.327686	-0.895891	-0.697546	-0.551308	-1.25299	-0.155169	0.887102	-0.585088	-0.828693	1.22346	-0.220274	-0.545616	-0.231874	-0.395252	-0.257785	-1.04221	-0.67539	-0.213148	3.51469	1.03628
GTGTCCTCAGAAGTTA-9	Bcells	-0.817887	-0.190499	-0.38949	-0.234573	-0.285685	0.719819	-0.71408	1.95778	2.47696	-0.284483	0.497142	5.3969	-0.430335	-0.398003	-0.30554	-0.472974	-0.465216	-0.327686	0.778379	-0.697546	-0.551308	1.147	-0.155169	0.411266	-0.585088	0.865533	-0.154892	-0.220274	1.92353	-0.231874	-0.395252	-0.257785	1.08201	0.625413	-0.213148	3.39576	-0.809616
AGCTCAAAGGTACATA-1	Bcells	-0.817887	-0.190499	-0.38949	-0.234573	-0.285685	0.654868	1.46324	3.22415	-0.415863	4.06565	-0.784744	-0.24188	-0.430335	-0.398003	-0.30554	-0.472974	-0.465216	-0.327686	-0.895891	-0.697546	-0.551308	0.271421	-0.155169	0.0476288	-0.585088	-0.828693	0.694557	-0.220274	1.58271	-0.231874	-0.395252	-0.257785	1.17365	-0.67539	5.54431	3.74607	1.35063
GGGAGTATCAACTGGT-11	Bcells	-0.817887	-0.190499	-0.38949	-0.234573	-0.285685	0.759858	-0.71408	2.30925	2.04219	-0.284483	-0.784744	5.12528	-0.430335	-0.398003	-0.30554	-0.472974	-0.465216	-0.327686	0.401837	-0.697546	-0.551308	0.600018	-0.155169	-0.0600369	-0.585088	1.05988	-1.09639	-0.220274	2.04149	-0.231874	-0.395252	-0.257785	0.676468	1.24385	4.25249	2.84449	-0.809616
GGGTAGAGTCGTATGT-1	Bcells	-0.817887	-0.190499	-0.38949	-0.234573	-0.285685	-1.09059	1.78408	4.57649	-0.415863	3.54687	-0.784744	-0.24188	-0.430335	-0.398003	-0.30554	-0.472974	-0.465216	-0.327686	-0.895891	-0.697546	-0.551308	-1.25299	-0.155169	-1.70727	-0.585088	1.26544	-1.09639	-0.220274	-0.545616	-0.231874	-0.395252	-0.257785	-1.04221	-0.67539	5.37952	-0.27214	-0.809616
TGGATCAGTGGTCCGT-12	Bcells	-0.817887	-0.190499	-0.38949	-0.234573	-0.285685	0.320362	-0.71408	-0.256708	2.96729	-0.284483	0.84405	3.41831	-0.430335	-0.398003	-0.30554	-0.472974	-0.465216	-0.327686	1.25788	-0.697546	-0.551308	1.0428	-0.155169	0.439725	-0.585088	-0.828693	-1.09639	-0.220274	2.05825	-0.231874	-0.395252	-0.257785	0.812578	-0.67539	5.18947	4.01746	-0.809616
TCACAAGCAACGGCTC-9	Bcells	-0.817887	-0.190499	-0.38949	-0.234573	-0.285685	0.403482	-0.71408	2.72283	-0.415863	-0.284483	1.35579	2.851	-0.430335	-0.398003	-0.30554	-0.472974	-0.465216	-0.327686	-0.895891	-0.697546	-0.551308	0.688625	-0.155169	0.157008	-0.585088	-0.828693	-1.09639	-0.220274	2.53256	-0.231874	-0.395252	-0.257785	0.525095	-0.67539	4.8409	2.56999	-0.809616
ATTTCTGGTATCCCAA-9	Bcells	-0.817887	-0.190499	-0.38949	-0.234573	-0.285685	1.15589	-0.71408	2.54114	3.33417	2.33521	1.49371	-0.24188	-0.430335	-0.398003	-0.30554	-0.472974	1.87658	-0.327686	1.09477	-0.697546	-0.551308	0.985555	-0.155169	0.277128	-0.585088	1.3421	-1.09639	-0.220274	1.86105	-0.231874	-0.395252	-0.257785	0.429522	-0.67539	-0.213148	2.39668	-0.809616
TCATGCCTCGACATTG-4	Bcells	-0.817887	-0.190499	-0.38949	-0.234573	-0.285685	-1.09059	-0.71408	-0.256708	-0.415863	-0.284483	1.65807	-0.24188	-0.430335	-0.398003	-0.30554	-0.472974	-0.465216	-0.327686	-0.895891	-0.697546	-0.551308	0.595127	-0.155169	0.42028	-0.585088	-0.828693	-1.09639	-0.220274	2.48879	-0.231874	-0.395252	-0.257785	1.17762	-0.67539	-0.213148	4.46174	-0.809616
TGTTCTAAGCTGGTGA-9	Bcells	-0.817887	-0.190499	-0.38949	-0.234573	-0.285685	0.581691	0.645551	-0.256708	2.81972	-0.284483	-0.784744	4.74511	-0.430335	-0.398003	-0.30554	-0.472974	1.29003	-0.327686	0.434468	-0.697546	-0.551308	0.788188	-0.155169	0.642532	-0.585088	0.517522	-1.09639	-0.220274	1.06276	-0.231874	-0.395252	-0.257785	0.341484	-0.67539	3.3821	3.60376	-0.809616
GGTGTTAGTGCGACAA-10	Bcells	-0.817887	-0.190499	-0.38949	-0.234573	-0.285685	1.37737	0.948767	-0.256708	-0.415863	-0.284483	1.07753	-0.24188	-0.430335	-0.398003	-0.30554	-0.472974	-0.465216	-0.327686	1.09802	-0.697546	-0.551308	0.662498	-0.155169	0.956867	-0.585088	0.817746	-1.09639	-0.220274	2.12872	-0.231874	-0.395252	-0.257785	1.03163	-0.67539	-0.213148	-0.27214	-0.809616
TCACATTGTCATCACA-11	Bcells	-0.817887	-0.190499	-0.38949	-0.234573	-0.285685	0.950929	-0.71408	-0.256708	2.32484	-0.284483	-0.784744	4.75351	-0.430335	-0.398003	-0.30554	-0.472974	-0.465216	-0.327686	1.69455	-0.697546	-0.551308	1.09559	-0.155169	0.345291	-0.585088	1.41174	-1.09639	-0.220274	-0.545616	-0.231874	-0.395252	-0.257785	1.26059	-0.67539	-0.213148	-0.27214	-0.809616
CTCCTTTGTAGGCAGT-10	Bcells	0.521292	-0.190499	-0.38949	-0.234573	-0.285685	0.565474	-0.71408	-0.256708	2.38735	2.14959	0.720073	4.56153	-0.430335	1.45372	-0.30554	-0.472974	1.26943	-0.327686	1.2624	-0.697546	-0.551308	0.941414	-0.155169	0.542414	-0.585088	1.23384	-1.09639	-0.220274	1.73266	-0.231874	-0.395252	-0.257785	0.917806	-0.67539	4.87956	3.79859	0.399128
CTCCATGTCCTACCAC-7	Bcells	-0.817887	-0.190499	-0.38949	-0.234573	-0.285685	1.50005	1.34822	-0.256708	-0.415863	3.4514	-0.784744	4.66803	-0.430335	-0.398003	-0.30554	-0.472974	-0.465216	-0.327686	-0.895891	-0.697546	-0.551308	-1.25299	-0.155169	-1.70727	-0.585088	-0.828693	0.914577	-0.220274	1.89398	-0.231874	-0.395252	-0.257785	1.05659	-0.67539	-0.213148	5.66809	-0.809616
GGAGGTATCAGTGTCA-9	Bcells	0.612281	-0.190499	-0.38949	-0.234573	-0.285685	1.24228	0.720885	-0.256708	2.20748	-0.284483	-0.784744	4.58739	-0.430335	-0.398003	-0.30554	-0.472974	-0.465216	-0.327686	0.50818	-0.697546	-0.551308	0.594575	-0.155169	0.539748	-0.585088	0.955877	-1.09639	-0.220274	1.58648	-0.231874	-0.395252	-0.257785	0.418151	-0.67539	3.58131	-0.27214	-0.809616
AAGCCATAGGAAAGAC-10	Bcells	-0.817887	-0.190499	-0.38949	-0.234573	-0.285685	1.283	0.680317	-0.256708	3.34855	-0.284483	0.776883	2.55849	-0.430335	-0.398003	-0.30554	-0.472974	-0.465216	-0.327686	1.41444	-0.697546	-0.551308	0.238298	-0.155169	0.59579	-0.585088	1.13158	-1.09639	-0.220274	2.24752	-0.231874	-0.395252	-0.257785	0.749018	-0.67539	3.47403	-0.27214	-0.809616
TAATCTCGTGCACATT-1	Bcells	-0.817887	-0.190499	-0.38949	-0.234573	-0.285685	-1.09059	-0.71408	3.97857	-0.415863	3.68111	-0.784744	-0.24188	-0.430335	-0.398003	-0.30554	-0.472974	-0.465216	-0.327686	-0.895891	-0.697546	-0.551308	-1.25299	-0.155169	-1.70727	-0.585088	-0.828693	1.02009	-0.220274	-0.545616	-0.231874	-0.395252	-0.257785	-1.04221	-0.67539	5.57548	4.47644	-0.809616
TAACTTCTCGGATAAA-8	Bcells	-0.817887	-0.190499	-0.38949	-0.234573	-0.285685	0.963516	1.40324	3.11055	-0.415863	3.55106	-0.784744	-0.24188	-0.430335	-0.398003	-0.30554	-0.472974	-0.465216	-0.327686	-0.895891	1.79257	-0.551308	0.221672	-0.155169	-0.009643	-0.585088	0.894589	1.33241	-0.220274	2.55921	-0.231874	2.60898	-0.257785	1.11258	-0.67539	-0.213148	-0.27214	1.29625
AATGAAGCATCCGTGG-3	Bcells	-0.817887	-0.190499	-0.38949	-0.234573	-0.285685	-1.09059	1.49527	4.45163	-0.415863	3.03159	-0.784744	3.43443	-0.430335	-0.398003	-0.30554	-0.472974	1.89799	-0.327686	-0.895891	0.97444	-0.551308	-1.25299	-0.155169	0.666473	-0.585088	-0.828693	1.0369	-0.220274	2.06793	-0.231874	-0.395252	-0.257785	-1.04221	-0.67539	-0.213148	4.74364	-0.809616
AGGAATATCCTACGGG-3	Bcells	-0.817887	-0.190499	-0.38949	-0.234573	-0.285685	1.85944	-0.71408	-0.256708	2.56186	-0.284483	-0.784744	-0.24188	-0.430335	-0.398003	-0.30554	-0.472974	-0.465216	-0.327686	-0.895891	-0.697546	-0.551308	0.48041	-0.155169	-1.70727	-0.585088	-0.828693	0.586398	-0.220274	-0.545616	-0.231874	-0.395252	-0.257785	1.03983	-0.67539	-0.213148	-0.27214	-0.809616
TAAGCACCATGGTACT-12	Bcells	0.633536	-0.190499	-0.38949	-0.234573	-0.285685	1.5401	-0.71408	-0.256708	-0.415863	-0.284483	-0.784744	5.31071	-0.430335	-0.398003	-0.30554	-0.472974	-0.465216	-0.327686	1.25987	-0.697546	-0.551308	0.994778	-0.155169	0.287558	-0.585088	0.977831	-1.09639	-0.220274	-0.545616	-0.231874	-0.395252	-0.257785	0.439855	0.979621	3.6377	4.02123	-0.809616
AATCGACGTGATCGTT-12	Bcells	-0.817887	-0.190499	-0.38949	-0.234573	-0.285685	1.12359	-0.71408	-0.256708	3.13797	-0.284483	-0.784744	-0.24188	-0.430335	-0.398003	-0.30554	-0.472974	-0.465216	-0.327686	0.751556	-0.697546	-0.551308	0.920839	-0.155169	0.518889	-0.585088	0.83839	-1.09639	-0.220274	-0.545616	-0.231874	-0.395252	-0.257785	0.671285	-0.67539	-0.213148	2.83509	-0.809616
TTCTCTCCATAGAAAC-4	Bcells	1.01879	-0.190499	-0.38949	-0.234573	-0.285685	1.06494	-0.71408	3.30863	-0.415863	3.05383	-0.784744	-0.24188	-0.430335	-0.398003	-0.30554	-0.472974	1.91384	-0.327686	0.907268	-0.697546	-0.551308	0.308417	-0.155169	-1.70727	-0.585088	-0.828693	0.731191	-0.220274	2.08273	-0.231874	-0.395252	-0.257785	-1.04221	-0.67539	5.66208	3.12878	-0.809616
GGGACCTCATGGGCAA-1	Bcells	1.25878	-0.190499	-0.38949	-0.234573	-0.285685	-1.09059	-0.71408	-0.256708	-0.415863	3.49004	-0.784744	-0.24188	-0.430335	-0.398003	-0.30554	-0.472974	-0.465216	-0.327686	-0.895891	1.20559	-0.551308	-1.25299	-0.155169	0.325093	-0.585088	1.23438	-1.09639	-0.220274	1.91922	-0.231874	-0.395252	-0.257785	-1.04221	-0.67539	-0.213148	3.57317	-0.809616
GAGGCCTGTCTCGCGA-8	Bcells	-0.817887	-0.190499	-0.38949	-0.234573	-0.285685	1.27714	-0.71408	-0.256708	-0.415863	-0.284483	-0.784744	4.65955	-0.430335	-0.398003	-0.30554	-0.472974	-0.465216	-0.327686	-0.895891	-0.697546	-0.551308	0.814884	-0.155169	0.673264	-0.585088	-0.828693	-1.09639	-0.220274	2.79816	-0.231874	-0.395252	-0.257785	-1.04221	-0.67539	6.24046	-0.27214	-0.809616
CTGTAGAAGCAGAAAG-2	Bcells	1.13717	-0.190499	-0.38949	-0.234573	-0.285685	1.55601	-0.71408	-0.256708	-0.415863	3.269	-0.784744	-0.24188	-0.430335	-0.398003	-0.30554	-0.472974	-0.465216	-0.327686	-0.895891	-0.697546	-0.551308	0.409056	-0.155169	-1.70727	-0.585088	-0.828693	1.01571	-0.220274	1.77487	-0.231874	-0.395252	-0.257785	-1.04221	-0.67539	-0.213148	-0.27214	-0.809616
TCAGCCTTCGCGGTAC-2	Bcells	-0.817887	-0.190499	-0.38949	-0.234573	-0.285685	-1.09059	-0.71408	-0.256708	-0.415863	3.86239	1.35315	-0.24188	-0.430335	2.23275	-0.30554	-0.472974	-0.465216	-0.327686	0.971966	1.04605	-0.551308	0.686596	-0.155169	-1.70727	-0.585088	-0.828693	0.786563	-0.220274	-0.545616	-0.231874	-0.395252	-0.257785	0.900531	1.92616	-0.213148	-0.27214	-0.809616
CAGATCATCAACTACG-8	Bcells	-0.817887	-0.190499	-0.38949	-0.234573	-0.285685	-1.09059	1.6199	5.00425	2.98126	-0.284483	-0.784744	4.44545	-0.430335	-0.398003	-0.30554	-0.472974	-0.465216	-0.327686	-0.895891	-0.697546	-0.551308	0.724553	-0.155169	0.569275	-0.585088	-0.828693	1.14033	-0.220274	2.21536	-0.231874	-0.395252	-0.257785	-1.04221	-0.67539	5.95855	-0.27214	-0.809616
TCATCATCAGTTAGAA-11	Bcells	0.647805	-0.190499	-0.38949	-0.234573	-0.285685	0.336115	-0.71408	2.58848	2.99242	2.37954	-0.784744	3.89565	-0.430335	-0.398003	-0.30554	-0.472974	-0.465216	-0.327686	0.543056	-0.697546	-0.551308	0.952171	-0.155169	0.0868632	-0.585088	1.48984	-1.09639	-0.220274	2.22443	-0.231874	-0.395252	-0.257785	1.05447	-0.67539	4.65074	3.52995	-0.809616
GATGCTATCATTGCGA-6	Bcells	1.46842	-0.190499	-0.38949	-0.234573	-0.285685	1.1349	-0.71408	4.92623	2.92304	-0.284483	-0.784744	-0.24188	-0.430335	-0.398003	-0.30554	-0.472974	-0.465216	-0.327686	-0.895891	-0.697546	-0.551308	-1.25299	-0.155169	0.53026	-0.585088	-0.828693	1.29336	-0.220274	-0.545616	-0.231874	-0.395252	-0.257785	-1.04221	-0.67539	-0.213148	-0.27214	-0.809616
TACGGGCTCCCTAGGG-9	Bcells	0.762262	-0.190499	-0.38949	-0.234573	-0.285685	-1.09059	-0.71408	-0.256708	2.43426	-0.284483	-0.784744	4.45591	-0.430335	-0.398003	-0.30554	-0.472974	-0.465216	-0.327686	0.655424	-0.697546	-0.551308	1.16101	-0.155169	0.419432	-0.585088	-0.828693	-1.09639	-0.220274	2.03363	-0.231874	-0.395252	-0.257785	-1.04221	-0.67539	4.96479	3.75167	-0.809616
TTCCTTCAGGAAGTAG-1	Bcells	1.41654	-0.190499	-0.38949	-0.234573	-0.285685	0.505003	1.52784	2.92528	-0.415863	-0.284483	-0.784744	3.06116	-0.430335	-0.398003	-0.30554	-0.472974	-0.465216	-0.327686	-0.895891	1.14668	-0.551308	0.140536	-0.155169	-0.103047	-0.585088	-0.828693	0.878592	-0.220274	-0.545616	-0.231874	-0.395252	-0.257785	-1.04221	1.19373	5.12602	-0.27214	-0.809616
CATGAGTGTGGAATGC-3	Bcells	-0.817887	-0.190499	-0.38949	-0.234573	-0.285685	0.986498	-0.71408	-0.256708	2.70039	4.69777	-0.784744	-0.24188	-0.430335	-0.398003	-0.30554	-0.472974	-0.465216	-0.327686	1.19902	-0.697546	-0.551308	-1.25299	-0.155169	0.381053	-0.585088	-0.828693	1.16588	-0.220274	2.70789	-0.231874	-0.395252	-0.257785	-1.04221	-0.67539	-0.213148	4.38671	-0.809616
CCGTAGGCACTCACTC-9	Bcells	-0.817887	-0.190499	-0.38949	-0.234573	-0.285685	0.28978	-0.71408	2.49608	2.91838	-0.284483	-0.784744	4.35868	-0.430335	-0.398003	-0.30554	-0.472974	1.37164	-0.327686	-0.895891	-0.697546	-0.551308	0.773453	-0.155169	0.0384294	-0.585088	1.16137	-1.09639	-0.220274	2.01866	-0.231874	-0.395252	-0.257785	0.40582	-0.67539	5.10158	3.7283	0.470355
TTTATGCCAGGCGTTC-11	Bcells	-0.817887	-0.190499	-0.38949	-0.234573	-0.285685	-1.09059	0.881479	-0.256708	3.00425	2.60589	-0.784744	-0.24188	-0.430335	-0.398003	-0.30554	-0.472974	-0.465216	-0.327686	1.03031	-0.697546	-0.551308	0.603308	-0.155169	0.21287	-0.585088	0.751122	-1.09639	-0.220274	2.50033	-0.231874	-0.395252	-0.257785	0.581587	-0.67539	4.00596	3.77109	0.625722
GGTCACGTCGTAGGGA-10	Bcells	-0.817887	-0.190499	-0.38949	-0.234573	-0.285685	1.08299	-0.71408	-0.256708	1.75507	-0.284483	-0.784744	-0.24188	-0.430335	-0.398003	-0.30554	-0.472974	-0.465216	-0.327686	-0.895891	-0.697546	-0.551308	0.749851	-0.155169	0.478063	-0.585088	-0.828693	-1.09639	-0.220274	1.21879	-0.231874	-0.395252	-0.257785	0.475716	-0.67539	-0.213148	2.48045	-0.809616
CAGTGCGCAGTAGGAC-4	Bcells	1.39097	-0.190499	-0.38949	-0.234573	-0.285685	-1.09059	-0.71408	-0.256708	2.80993	-0.284483	-0.784744	-0.24188	-0.430335	-0.398003	-0.30554	-0.472974	-0.465216	-0.327686	-0.895891	-0.697546	-0.551308	-1.25299	-0.155169	-1.70727	-0.585088	-0.828693	0.726586	-0.220274	-0.545616	-0.231874	-0.395252	-0.257785	-1.04221	-0.67539	-0.213148	3.81793	-0.809616
GATGGAGTCTGGAAGG-3	Bcells	-0.817887	-0.190499	-0.38949	-0.234573	-0.285685	1.09586	1.53965	-0.256708	-0.415863	-0.284483	-0.784744	-0.24188	-0.430335	-0.398003	-0.30554	-0.472974	-0.465216	-0.327686	-0.895891	-0.697546	-0.551308	-1.25299	-0.155169	-1.70727	-0.585088	-0.828693	1.07376	-0.220274	-0.545616	-0.231874	-0.395252	-0.257785	1.25141	-0.67539	-0.213148	3.88708	-0.809616
CCTGCATCAAGAGCTG-10	Bcells	-0.817887	-0.190499	-0.38949	-0.234573	-0.285685	0.680114	-0.71408	-0.256708	1.70472	-0.284483	-0.784744	4.18416	-0.430335	-0.398003	-0.30554	-0.472974	-0.465216	-0.327686	0.890007	-0.697546	0.58012	0.804319	-0.155169	0.442373	-0.585088	0.978492	-1.09639	-0.220274	-0.545616	-0.231874	-0.395252	-0.257785	0.815287	-0.67539	4.61318	3.79507	-0.809616
ACGTACACAATAACCC-12	Bcells	-0.817887	-0.190499	-0.38949	-0.234573	-0.285685	1.14371	-0.71408	-0.256708	2.75703	-0.284483	-0.784744	2.63873	-0.430335	-0.398003	-0.30554	-0.472974	-0.465216	-0.327686	0.867034	-0.697546	-0.551308	-0.0376839	-0.155169	0.265009	-0.585088	0.591506	-1.09639	-0.220274	1.58572	-0.231874	-0.395252	-0.257785	-1.04221	-0.67539	3.57969	2.37493	-0.809616
GGGCTACGTAGGGAGG-11	Bcells	-0.817887	-0.190499	-0.38949	-0.234573	-0.285685	0.24977	-0.71408	-0.256708	2.44603	-0.284483	-0.784744	4.4724	-0.430335	-0.398003	-0.30554	-0.472974	-0.465216	-0.327686	1.18211	-0.697546	-0.551308	0.808315	-0.155169	0.210595	-0.585088	0.539281	0.0400456	-0.220274	1.08876	-0.231874	-0.395252	-0.257785	0.363849	0.894746	3.44021	-0.27214	-0.809616
TCCATCGAGCCTGACC-9	Bcells	-0.817887	-0.190499	-0.38949	-0.234573	-0.285685	1.6227	-0.71408	2.94361	3.54641	-0.284483	1.06781	3.83269	-0.430335	-0.398003	-0.30554	-0.472974	-0.465216	-0.327686	1.08929	-0.697546	0.733288	0.466038	-0.155169	0.489064	-0.585088	0.809152	-1.09639	-0.220274	2.67468	-0.231874	-0.395252	-0.257785	0.641233	-0.67539	-0.213148	2.7806	-0.809616
GTCGTAAGTCTGTCAA-2	Bcells	-0.817887	-0.190499	-0.38949	-0.234573	-0.285685	-1.09059	1.62686	-0.256708	-0.415863	-0.284483	-0.784744	-0.24188	-0.430335	-0.398003	-0.30554	-0.472974	-0.465216	-0.327686	-0.895891	-0.697546	-0.551308	-1.25299	-0.155169	-1.70727	-0.585088	-0.828693	1.1461	-0.220274	-0.545616	-0.231874	-0.395252	-0.257785	-1.04221	-0.67539	-0.213148	4.04802	-0.809616
CGGACACTCCCATGGG-1	Bcells	1.20127	-0.190499	-0.38949	-0.234573	-0.285685	-1.09059	-0.71408	3.66286	-0.415863	-0.284483	1.48415	-0.24188	-0.430335	-0.398003	-0.30554	-0.472974	-0.465216	-0.327686	-0.895891	-0.697546	-0.551308	-1.25299	-0.155169	-1.70727	-0.585088	-0.828693	0.884258	-0.220274	2.75929	-0.231874	-0.395252	-0.257785	1.01957	-0.67539	-0.213148	-0.27214	-0.809616
TAGACCATCGTTCGCT-4	Bcells	1.18592	-0.190499	-0.38949	-0.234573	-0.285685	0.859913	1.67825	3.63306	-0.415863	-0.284483	-0.784744	-0.24188	-0.430335	-0.398003	-0.30554	-0.472974	-0.465216	-0.327686	1.07135	-0.697546	1.01003	-1.25299	-0.155169	-1.70727	-0.585088	1.54003	-1.09639	-0.220274	1.83274	-0.231874	-0.395252	-0.257785	-1.04221	-0.67539	-0.213148	3.43825	-0.809616
AACAACCCAGCTGTGC-5	Bcells	-0.817887	-0.190499	-0.38949	-0.234573	-0.285685	-1.09059	-0.71408	5.22023	-0.415863	-0.284483	-0.784744	-0.24188	-0.430335	-0.398003	-0.30554	-0.472974	-0.465216	-0.327686	-0.895891	1.53548	-0.551308	-1.25299	-0.155169	-1.70727	-0.585088	-0.828693	-1.09639	-0.220274	2.34647	-0.231874	-0.395252	-0.257785	-1.04221	-0.67539	6.25162	-0.27214	-0.809616
GCATGATAGTCGCGAA-4	Bcells	-0.817887	-0.190499	-0.38949	-0.234573	-0.285685	-1.09059	-0.71408	-0.256708	-0.415863	3.96892	-0.784744	-0.24188	-0.430335	-0.398003	-0.30554	-0.472974	-0.465216	-0.327686	-0.895891	-0.697546	-0.551308	0.736427	-0.155169	-1.70727	-0.585088	-0.828693	-1.09639	-0.220274	3.1463	-0.231874	-0.395252	-0.257785	-1.04221	-0.67539	-0.213148	4.06104	-0.809616
ATGCATGTCCCAAGTA-2	Bcells	-0.817887	-0.190499	-0.38949	-0.234573	-0.285685	0.781517	-0.71408	-0.256708	2.39286	-0.284483	-0.784744	4.39787	-0.430335	-0.398003	-0.30554	-0.472974	-0.465216	-0.327686	-0.895891	-0.697546	-0.551308	-1.25299	-0.155169	-1.70727	-0.585088	-0.828693	0.490891	-0.220274	-0.545616	-0.231874	-0.395252	-0.257785	-1.04221	-0.67539	-0.213148	5.12	-0.809616
TACTTGTTCCTAACAG-1	Bcells	1.13202	-0.190499	-0.38949	-0.234573	-0.285685	1.17707	-0.71408	5.01102	2.43177	3.25964	-0.784744	-0.24188	-0.430335	-0.398003	-0.30554	-0.472974	-0.465216	-0.327686	1.01844	-0.697546	-0.551308	0.404679	-0.155169	-1.70727	-0.585088	-0.828693	0.826266	-0.220274	2.21947	-0.231874	-0.395252	-0.257785	0.948864	1.54803	4.96025	-0.27214	0.950373
TAGAGTCGTCTACAAC-2	Bcells	-0.817887	-0.190499	-0.38949	-0.234573	-0.285685	-1.09059	1.37174	4.9559	2.62006	4.59621	-0.784744	-0.24188	-0.430335	-0.398003	-0.30554	-0.472974	-0.465216	-0.327686	1.51958	-0.697546	-0.551308	0.51429	-0.155169	-1.70727	-0.585088	-0.828693	-1.09639	-0.220274	-0.545616	-0.231874	-0.395252	-0.257785	-1.04221	-0.67539	-0.213148	-0.27214	-0.809616
GTGCTTCGTACTAAGA-2	Bcells	-0.817887	-0.190499	-0.38949	-0.234573	-0.285685	-1.09059	-0.71408	4.65133	-0.415863	-0.284483	-0.784744	-0.24188	-0.430335	-0.398003	-0.30554	-0.472974	-0.465216	-0.327686	-0.895891	-0.697546	-0.551308	0.57143	-0.155169	-1.70727	-0.585088	-0.828693	1.17611	-0.220274	2.45535	-0.231874	-0.395252	-0.257785	-1.04221	-0.67539	-0.213148	4.40957	-0.809616
AAAGGGCTCATCTCTA-4	Bcells	-0.817887	-0.190499	-0.38949	-0.234573	-0.285685	1.21197	-0.71408	-0.256708	-0.415863	3.32383	-0.784744	-0.24188	-0.430335	-0.398003	-0.30554	-0.472974	2.10625	-0.327686	1.05311	-0.697546	-0.551308	-1.25299	-0.155169	-1.70727	-0.585088	-0.828693	1.04111	-0.220274	1.81068	-0.231874	-0.395252	-0.257785	-1.04221	-0.67539	-0.213148	4.10796	-0.809616
ATCGATGCAATACCTG-6	Bcells	-0.817887	-0.190499	-0.38949	-0.234573	-0.285685	0.778366	-0.71408	-0.256708	-0.415863	3.89465	-0.784744	-0.24188	-0.430335	-0.398003	-0.30554	-0.472974	-0.465216	-0.327686	-0.895891	-0.697546	-0.551308	-1.25299	-0.155169	-1.70727	-0.585088	-0.828693	-1.09639	-0.220274	1.7333	-0.231874	-0.395252	-0.257785	-1.04221	1.51396	5.88718	4.40036	-0.809616
ACCTGAAGTCGCACGT-12	Bcells	-0.817887	-0.190499	-0.38949	-0.234573	-0.285685	-1.09059	-0.71408	-0.256708	1.68354	2.32841	-0.784744	-0.24188	-0.430335	-0.398003	-0.30554	-0.472974	-0.465216	-0.327686	0.875211	-0.697546	-0.551308	0.705606	-0.155169	-0.300378	-0.585088	1.18178	-1.09639	-0.220274	1.85637	-0.231874	-0.395252	-0.257785	-1.04221	-0.67539	4.57319	-0.27214	-0.809616
AGATGAAAGCCATTTG-5	Bcells	1.37727	-0.190499	-0.38949	-0.234573	2.98234	-1.09059	1.10978	5.49617	-0.415863	3.70539	-0.784744	-0.24188	1.39969	-0.398003	-0.30554	-0.472974	-0.465216	-0.327686	-0.895891	-0.697546	0.865069	-1.25299	-0.155169	0.0717112	-0.585088	-0.828693	1.34947	-0.220274	1.61192	-0.231874	-0.395252	-0.257785	0.81393	-0.67539	4.60966	-0.27214	-0.809616
TCTCCGACAGCAATTC-12	Bcells	0.736352	-0.190499	-0.38949	-0.234573	-0.285685	-1.09059	0.845372	-0.256708	2.39523	-0.284483	-0.784744	5.17461	-0.430335	-0.398003	2.07155	-0.472974	-0.465216	-0.327686	-0.895891	-0.697546	0.659734	0.57143	-0.155169	0.392999	-0.585088	0.715372	-1.09639	-0.220274	2.45535	-0.231874	-0.395252	-0.257785	0.923321	-0.67539	5.48067	2.6058	-0.809616
ACCTGAAAGCCAGACA-7	Bcells	1.25446	-0.190499	-0.38949	-0.234573	-0.285685	1.29793	1.74794	-0.256708	2.61058	-0.284483	-0.784744	-0.24188	-0.430335	-0.398003	-0.30554	-0.472974	-0.465216	-0.327686	-0.895891	-0.697546	-0.551308	0.833045	-0.155169	-1.70727	-0.585088	-0.828693	0.613929	-0.220274	1.91409	-0.231874	-0.395252	-0.257785	-1.04221	-0.67539	-0.213148	-0.27214	-0.809616
GCCATGGGTCTTTATC-7	Bcells	-0.817887	4.86929	-0.38949	-0.234573	-0.285685	-1.09059	-0.71408	-0.256708	-0.415863	3.94354	1.15688	-0.24188	-0.430335	-0.398003	-0.30554	-0.472974	-0.465216	-0.327686	-0.895891	1.23005	0.795055	0.535128	-0.155169	0.569275	1.29218	0.887905	1.32662	-0.220274	-0.545616	-0.231874	-0.395252	-0.257785	0.722178	-0.67539	-0.213148	-0.27214	-0.809616
CATCAAGAGTTGGCTT-2	Bcells	1.15292	-0.190499	-0.38949	-0.234573	-0.285685	0.827797	-0.71408	3.56901	-0.415863	-0.284483	-0.784744	-0.24188	-0.430335	-0.398003	-0.30554	-0.472974	2.08758	-0.327686	1.03896	-0.697546	-0.551308	0.42245	-0.155169	0.969425	-0.585088	-0.828693	1.02898	-0.220274	1.79357	-0.231874	-0.395252	-0.257785	-1.04221	-0.67539	-0.213148	3.37716	-0.809616
GCCCGAACAAGATCCT-8	Bcells	1.89928	-0.190499	-0.38949	-0.234573	-0.285685	1.18046	-0.71408	-0.256708	2.9914	-0.284483	-0.784744	-0.24188	-0.430335	-0.398003	-0.30554	-0.472974	-0.465216	-0.327686	-0.895891	-0.697546	-0.551308	-1.25299	-0.155169	-1.70727	-0.585088	-0.828693	1.1461	-0.220274	-0.545616	-0.231874	-0.395252	-0.257785	-1.04221	-0.67539	-0.213148	5.17718	-0.809616
TTTCATGCAGAGCTAG-11	Bcells	-0.817887	-0.190499	-0.38949	-0.234573	-0.285685	-1.09059	0.654005	-0.256708	2.65419	-0.284483	1.15563	4.44313	-0.430335	-0.398003	-0.30554	-0.472974	1.30095	-0.327686	0.44274	-0.697546	-0.551308	0.723578	-0.155169	0.350094	-0.585088	0.886799	-1.09639	-0.220274	1.50395	-0.231874	-0.395252	-0.257785	0.944233	-0.67539	-0.213148	-0.27214	0.748991
TCGCACTTCTGAGCAT-3	Bcells	-0.817887	-0.190499	-0.38949	-0.234573	-0.285685	-1.09059	1.33582	-0.256708	-0.415863	4.8208	-0.784744	-0.24188	-0.430335	-0.398003	-0.30554	-0.472974	-0.465216	-0.327686	-0.895891	-0.697546	-0.551308	0.483859	-0.155169	0.292188	-0.585088	-0.828693	0.904242	-0.220274	-0.545616	-0.231874	-0.395252	-0.257785	-1.04221	-0.67539	-0.213148	3.51091	1.03444
TACGCTCAGCGTGTCC-6	Bcells	-0.817887	-0.190499	-0.38949	-0.234573	-0.285685	-1.09059	-0.71408	-0.256708	-0.415863	4.97999	2.03702	4.04822	1.71306	-0.398003	-0.30554	-0.472974	-0.465216	-0.327686	1.1943	-0.697546	-0.551308	-1.25299	-0.155169	0.376349	-0.585088	-0.828693	0.660719	-0.220274	-0.545616	-0.231874	-0.395252	-0.257785	1.13178	-0.67539	5.43553	3.67015	-0.809616
TGGGATTGTGGACCAA-7	Bcells	-0.817887	-0.190499	-0.38949	-0.234573	-0.285685	-1.09059	-0.71408	-0.256708	-0.415863	-0.284483	-0.784744	-0.24188	-0.430335	-0.398003	-0.30554	-0.472974	-0.465216	-0.327686	-0.895891	-0.697546	-0.551308	-1.25299	-0.155169	-1.70727	-0.585088	1.35749	1.03576	-0.220274	-0.545616	-0.231874	-0.395252	-0.257785	1.20484	-0.67539	-0.213148	-0.27214	-0.809616
CCCTCTCAGATGGTAT-4	Bcells	1.03556	-0.190499	-0.38949	-0.234573	-0.285685	1.45456	1.14559	5.05962	-0.415863	-0.284483	1.29795	-0.24188	-0.430335	-0.398003	-0.30554	-0.472974	-0.465216	-0.327686	0.923737	-0.697546	-0.551308	-1.25299	-0.155169	0.106635	-0.585088	-0.828693	0.929936	-0.220274	2.10302	-0.231874	-0.395252	-0.257785	-1.04221	-0.67539	5.70743	-0.27214	-0.809616
TCGAAGTCAAGTTGGG-8	Bcells	1.41946	-0.190499	-0.38949	-0.234573	-0.285685	-1.09059	-0.71408	-0.256708	-0.415863	-0.284483	-0.784744	-0.24188	-0.430335	-0.398003	-0.30554	-0.472974	-0.465216	-0.327686	-0.895891	-0.697546	-0.551308	-1.25299	-0.155169	-1.70727	-0.585088	-0.828693	1.48757	-0.220274	2.10993	-0.231874	-0.395252	-0.257785	-1.04221	-0.67539	-0.213148	-0.27214	-0.809616
CCGCAAGCAAGTGGCA-11	Bcells	0.675227	6.88291	-0.38949	-0.234573	-0.285685	0.362807	-0.71408	-0.256708	2.47961	1.79195	0.498968	4.40231	-0.430335	-0.398003	-0.30554	-0.472974	1.01455	-0.327686	1.30315	-0.697546	-0.551308	0.977035	-0.155169	0.330427	-0.585088	1.141	-1.09639	-0.220274	1.22659	-0.231874	-0.395252	-0.257785	0.858777	0.627265	-0.213148	-0.27214	-0.809616
ACTATTCGTCGAACAG-9	Bcells	-0.817887	-0.190499	-0.38949	-0.234573	-0.285685	0.337398	-0.71408	-0.256708	3.14155	2.38193	0.863716	4.21605	-0.430335	-0.398003	-0.30554	-0.472974	-0.465216	-0.327686	0.905247	-0.697546	-0.551308	0.732237	-0.155169	0.57812	-0.585088	0.628715	-1.09639	-0.220274	1.19561	-0.231874	-0.395252	-0.257785	0.455772	-0.67539	-0.213148	3.12497	-0.809616
AGCATCAGTATCCTCC-3	Bcells	-0.817887	-0.190499	-0.38949	-0.234573	-0.285685	0.540878	1.56615	2.99683	-0.415863	-0.284483	-0.784744	3.13542	-0.430335	-0.398003	-0.30554	-0.472974	-0.465216	-0.327686	-0.895891	-0.697546	-0.551308	-1.25299	-0.155169	-1.70727	-0.585088	-0.828693	1.01223	-0.220274	1.88783	-0.231874	-0.395252	-0.257785	-1.04221	-0.67539	-0.213148	-0.27214	-0.809616
ACTTAGGTCTCTGAGA-12	Bcells	-0.817887	-0.190499	-0.38949	-0.234573	-0.285685	-1.09059	-0.71408	-0.256708	2.71462	-0.284483	1.37549	-0.24188	-0.430335	-0.398003	-0.30554	-0.472974	-0.465216	-0.327686	-0.895891	-0.697546	0.657895	0.381342	-0.155169	0.390588	-0.585088	-0.828693	-1.09639	-0.220274	2.33259	-0.231874	-0.395252	-0.257785	0.542431	-0.67539	3.90422	3.28762	-0.809616
TTCCAATCATCTATCT-3	Bcells	-0.817887	-0.190499	-0.38949	-0.234573	-0.285685	1.4798	1.32771	3.69354	-0.415863	-0.284483	-0.784744	-0.24188	-0.430335	-0.398003	-0.30554	-0.472974	-0.465216	-0.327686	-0.895891	-0.697546	-0.551308	0.991877	-0.155169	-1.70727	-0.585088	-0.828693	-1.09639	-0.220274	1.86972	-0.231874	-0.395252	-0.257785	1.42472	-0.67539	-0.213148	-0.27214	-0.809616
ATGCCTCAGACCAAAT-2	Bcells	-0.817887	-0.190499	-0.38949	-0.234573	-0.285685	0.960154	1.02299	3.83296	2.66087	-0.284483	-0.784744	3.24667	-0.430335	-0.398003	-0.30554	-0.472974	-0.465216	-0.327686	-0.895891	-0.697546	0.797668	-1.25299	-0.155169	-0.012946	-0.585088	-0.828693	0.957502	-0.220274	1.50925	-0.231874	-0.395252	-0.257785	-1.04221	-0.67539	-0.213148	3.62894	0.753022
TTTGATCAGCAACTCT-12	Bcells	-0.817887	4.98981	-0.38949	-0.234573	-0.285685	0.276055	-0.71408	-0.256708	2.4878	1.64133	1.03085	1.89314	-0.430335	-0.398003	-0.30554	-0.472974	-0.465216	-0.327686	1.38233	-0.697546	-0.551308	0.798199	-0.155169	0.830467	-0.585088	1.04826	-1.09639	-0.220274	1.55412	-0.231874	-0.395252	-0.257785	0.391422	1.34182	-0.213148	-0.27214	-0.809616
GAGAGGTAGCAGCGAT-10	Bcells	-0.817887	-0.190499	-0.38949	-0.234573	-0.285685	0.36044	0.781603	-0.256708	2.62112	2.42496	0.890316	-0.24188	-0.430335	-0.398003	-0.30554	-0.472974	1.46567	-0.327686	0.56759	-0.697546	-0.551308	0.75358	-0.155169	0.327931	-0.585088	1.39401	-1.09639	-0.220274	2.10993	-0.231874	-0.395252	-0.257785	0.856204	1.02439	-0.213148	3.87069	-0.809616
CGTGCTTTCTCGTTTA-7	Bcells	-0.817887	-0.190499	-0.38949	-0.234573	-0.285685	1.18046	1.62686	-0.256708	-0.415863	-0.284483	-0.784744	4.45943	-0.430335	-0.398003	-0.30554	-0.472974	-0.465216	-0.327686	-0.895891	-0.697546	-0.551308	-1.25299	-0.155169	-1.70727	-0.585088	-0.828693	1.33241	-0.220274	2.67944	-0.231874	-0.395252	-0.257785	-1.04221	-0.67539	-0.213148	-0.27214	-0.809616
CTCCGATTCGGTCTGG-3	Bcells	-0.817887	-0.190499	-0.38949	-0.234573	-0.285685	0.998381	-0.71408	3.9092	-0.415863	-0.284483	-0.784744	-0.24188	-0.430335	-0.398003	-0.30554	-0.472974	-0.465216	-0.327686	-0.895891	-0.697546	-0.551308	0.57143	-0.155169	-1.70727	-0.585088	-0.828693	0.67476	-0.220274	2.45535	-0.231874	-0.395252	-0.257785	-1.04221	-0.67539	-0.213148	3.70165	-0.809616
GTTGTAGAGAAGAACG-11	Bcells	-0.817887	-0.190499	-0.38949	-0.234573	-0.285685	1.14646	0.629085	2.34191	2.79388	-0.284483	0.719507	2.4556	-0.430335	-0.398003	-0.30554	-0.472974	-0.465216	-0.327686	1.14182	-0.697546	-0.551308	0.511521	-0.155169	0.54188	-0.585088	1.0777	0.307282	-0.220274	1.73203	-0.231874	-0.395252	-0.257785	0.917258	-0.67539	4.29931	-0.27214	-0.809616
ACATTTCAGGCTCAAG-1	Bcells	1.24805	-0.190499	-0.38949	-0.234573	-0.285685	0.920388	-0.71408	-0.256708	-0.415863	4.16369	-0.784744	-0.24188	-0.430335	-0.398003	-0.30554	-0.472974	-0.465216	-0.327686	-0.895891	-0.697546	1.05844	-1.25299	-0.155169	-1.70727	-0.585088	-0.828693	0.608634	-0.220274	-0.545616	-0.231874	-0.395252	-0.257785	-1.04221	-0.67539	-0.213148	-0.27214	-0.809616
GCAACATAGTGATCGG-3	Bcells	-0.817887	-0.190499	-0.38949	-0.234573	-0.285685	1.08158	-0.71408	4.07511	-0.415863	4.46797	-0.784744	-0.24188	-0.430335	-0.398003	-0.30554	-0.472974	-0.465216	-0.327686	-0.895891	1.69867	-0.551308	-1.25299	-0.155169	-1.70727	-0.585088	1.38823	0.745298	-0.220274	2.10302	-0.231874	-0.395252	-0.257785	-1.04221	-0.67539	-0.213148	-0.27214	1.20456
ATGAAAGTCTATCGTT-2	Bcells	-0.817887	-0.190499	-0.38949	-0.234573	-0.285685	1.47485	-0.71408	4.54973	-0.415863	3.12118	-0.784744	-0.24188	-0.430335	-0.398003	-0.30554	-0.472974	-0.465216	-0.327686	1.31519	1.01961	-0.551308	-1.25299	-0.155169	-1.70727	-0.585088	-0.828693	0.762341	-0.220274	-0.545616	-0.231874	-0.395252	-0.257785	-1.04221	-0.67539	-0.213148	3.19739	-0.809616
GCAGTTACAGCAGAAC-1	Bcells	-0.817887	-0.190499	-0.38949	-0.234573	-0.285685	0.698569	1.73356	3.3113	2.26841	3.74299	-0.784744	-0.24188	1.42011	-0.398003	-0.30554	-0.472974	-0.465216	-0.327686	-0.895891	-0.697546	-0.551308	0.820859	-0.155169	0.091566	-0.585088	-0.828693	0.73235	-0.220274	1.636	-0.231874	-0.395252	-0.257785	-1.04221	-0.67539	4.66348	4.76964	-0.809616
ACGGTTACATAATCCG-3	Bcells	-0.817887	-0.190499	-0.38949	-0.234573	-0.285685	-1.09059	1.9094	3.64413	-0.415863	-0.284483	-0.784744	-0.24188	-0.430335	-0.398003	-0.30554	-0.472974	-0.465216	-0.327686	-0.895891	-0.697546	-0.551308	0.455348	-0.155169	0.259365	-0.585088	-0.828693	1.1935	-0.220274	-0.545616	-0.231874	-0.395252	-0.257785	-1.04221	-0.67539	-0.213148	3.44881	-0.809616
GGAATGGGTATGAGCG-7	Bcells	-0.817887	-0.190499	-0.38949	-0.234573	-0.285685	1.13179	1.57669	-0.256708	-0.415863	3.86527	-0.784744	-0.24188	-0.430335	-0.398003	-0.30554	-0.472974	-0.465216	-0.327686	-0.895891	-0.697546	-0.551308	0.687947	-0.155169	-1.70727	-0.585088	-0.828693	-1.09639	-0.220274	-0.545616	-0.231874	-0.395252	-0.257785	-1.04221	-0.67539	5.84431	4.66582	-0.809616
CACTAAGCAACATCGT-6	Bcells	-0.817887	-0.190499	-0.38949	-0.234573	-0.285685	1.49594	1.44415	3.18798	-0.415863	2.94087	-0.784744	-0.24188	-0.430335	-0.398003	-0.30554	-0.472974	-0.465216	-0.327686	-0.895891	-0.697546	-0.551308	-1.25299	-0.155169	0.397855	-0.585088	-0.828693	0.368134	-0.220274	-0.545616	-0.231874	-0.395252	-0.257785	-1.04221	-0.67539	-0.213148	-0.27214	-0.809616
AGATCGTAGTTACGAA-1	Bcells	-0.817887	-0.190499	-0.38949	-0.234573	-0.285685	0.593529	-0.71408	2.39634	1.58007	2.19963	1.40506	3.68496	-0.430335	-0.398003	-0.30554	1.50847	-0.465216	-0.327686	-0.895891	0.55496	-0.551308	-1.25299	-0.155169	-0.369718	-0.585088	-0.828693	0.956545	-0.220274	1.07656	-0.231874	-0.395252	-0.257785	0.724458	-0.67539	-0.213148	-0.27214	1.09094
AAGCCATCAAATGCTC-10	Bcells	0.686858	-0.190499	-0.38949	-0.234573	-0.285685	0.733297	-0.71408	-0.256708	2.8732	-0.284483	-0.784744	3.53375	-0.430335	-0.398003	-0.30554	-0.472974	-0.465216	-0.327686	0.581396	-0.697546	-0.551308	0.527439	-0.155169	-1.70727	-0.585088	1.25191	0.145484	-0.220274	1.67835	-0.231874	-0.395252	-0.257785	0.494303	-0.67539	3.77917	2.51415	-0.809616
GTAGGAGTCTGCGGGT-11	Bcells	-0.817887	-0.190499	-0.38949	-0.234573	-0.285685	0.658575	-0.71408	-0.256708	2.20841	-0.284483	0.823004	4.76054	-0.430335	-0.398003	-0.30554	-0.472974	-0.465216	-0.327686	1.45764	-0.697546	-0.551308	0.595127	-0.155169	1.01518	-0.585088	1.17467	-1.09639	-0.220274	1.1526	-0.231874	-0.395252	-0.257785	0.418776	-0.67539	-0.213148	-0.27214	-0.809616
GCAGCCAAGACGCATG-3	Bcells	1.33313	-0.190499	-0.38949	-0.234573	-0.285685	-1.09059	-0.71408	-0.256708	-0.415863	4.72944	-0.784744	4.0925	-0.430335	-0.398003	-0.30554	-0.472974	-0.465216	-0.327686	-0.895891	-0.697546	-0.551308	-1.25299	-0.155169	0.397855	-0.585088	-0.828693	0.994421	-0.220274	2.4613	-0.231874	-0.395252	-0.257785	1.15422	-0.67539	5.49383	4.41885	1.1319
GTGGGAACACCGGCTA-12	Bcells	-0.817887	-0.190499	-0.38949	-0.234573	-0.285685	0.618847	-0.71408	-0.256708	2.82159	-0.284483	0.549417	5.9589	-0.430335	-0.398003	-0.30554	-0.472974	-0.465216	-0.327686	0.616996	-0.697546	-0.551308	0.922287	-0.155169	0.0114132	-0.585088	1.28959	-1.09639	-0.220274	1.98518	-0.231874	-0.395252	-0.257785	0.170163	1.32709	-0.213148	-0.27214	-0.809616
CCTCATGTCATGAGTC-6	Bcells	-0.817887	-0.190499	-0.38949	-0.234573	-0.285685	-1.09059	-0.71408	-0.256708	-0.415863	4.27538	-0.784744	-0.24188	-0.430335	-0.398003	-0.30554	-0.472974	-0.465216	-0.327686	-0.895891	-0.697546	-0.551308	0.554938	-0.155169	0.374013	-0.585088	-0.828693	0.658749	-0.220274	-0.545616	-0.231874	-0.395252	-0.257785	1.12934	-0.67539	5.4292	3.66573	-0.809616
CGATGCGAGACCAAAT-3	Bcells	-0.817887	-0.190499	-0.38949	-0.234573	-0.285685	1.08299	-0.71408	-0.256708	-0.415863	5.03651	-0.784744	4.25764	1.43704	-0.398003	-0.30554	-0.472974	1.93741	-0.327686	0.925134	1.34884	-0.551308	-1.25299	-0.155169	0.108027	-0.585088	-0.828693	0.746494	-0.220274	2.70673	-0.231874	-0.395252	-0.257785	0.851822	-0.67539	-0.213148	-0.27214	-0.809616
CACGTGGCATGCAGGA-9	Bcells	0.721586	-0.190499	-0.38949	-0.234573	-0.285685	0.407933	-0.71408	-0.256708	3.25378	-0.284483	-0.784744	-0.24188	-0.430335	-0.398003	-0.30554	-0.472974	-0.465216	-0.327686	0.615491	-0.697546	-0.551308	0.955858	-0.155169	0.161632	-0.585088	1.288	-1.09639	-0.220274	1.72098	-0.231874	-0.395252	-0.257785	0.907751	-0.67539	-0.213148	3.67311	-0.809616
AAGCCATTCGGCGATC-9	Bcells	-0.817887	-0.190499	-0.38949	-0.234573	-0.285685	0.955706	-0.71408	-0.256708	2.42514	-0.284483	0.747416	-0.24188	-0.430335	-0.398003	-0.30554	-0.472974	-0.465216	-0.327686	0.799395	-0.697546	-0.551308	0.638221	-0.155169	0.84483	-0.585088	0.525893	0.0289238	-0.220274	1.94954	-0.231874	-0.395252	-0.257785	0.350088	-0.67539	-0.213148	3.62047	-0.809616
GATGACTCAGCAGACA-12	Bcells	-0.817887	-0.190499	-0.38949	-0.234573	-0.285685	1.0901	-0.71408	-0.256708	2.62538	-0.284483	-0.784744	-0.24188	-0.430335	-0.398003	1.97859	-0.472974	-0.465216	-0.327686	1.67978	-0.697546	-0.551308	0.329984	-0.155169	0.330784	-0.585088	1.24016	-1.09639	-0.220274	-0.545616	-0.231874	-0.395252	-0.257785	0.482783	-0.67539	3.74924	2.49326	-0.809616
CCGTTCATCGTTGTGA-3	Bcells	1.29933	-0.190499	-0.38949	-0.234573	-0.285685	1.34213	-0.71408	3.85321	-0.415863	-0.284483	-0.784744	-0.24188	-0.430335	-0.398003	-0.30554	-0.472974	-0.465216	-0.327686	-0.895891	-0.697546	-0.551308	-1.25299	-0.155169	0.364772	2.13015	-0.828693	0.650956	-0.220274	-0.545616	-0.231874	-0.395252	-0.257785	-1.04221	-0.67539	-0.213148	-0.27214	-0.809616
TCATACTCACCAGCCA-5	Bcells	-0.817887	-0.190499	-0.38949	-0.234573	-0.285685	-1.09059	1.30217	4.38297	-0.415863	3.36797	-0.784744	-0.24188	-0.430335	-0.398003	-0.30554	-0.472974	-0.465216	-0.327686	-0.895891	-0.697546	-0.551308	-1.25299	-0.155169	0.259365	-0.585088	1.16766	1.06154	-0.220274	2.29126	-0.231874	-0.395252	-0.257785	1.39837	-0.67539	-0.213148	-0.27214	-0.809616
TGCTCCAGTCAAAGCG-8	Bcells	-0.817887	-0.190499	-0.38949	-0.234573	-0.285685	0.817523	-0.71408	3.54852	-0.415863	-0.284483	1.41797	-0.24188	-0.430335	-0.398003	-0.30554	-0.472974	-0.465216	-0.327686	-0.895891	2.26724	-0.551308	-1.25299	-0.155169	0.958857	1.54462	-0.828693	0.834939	-0.220274	1.78105	-0.231874	2.39546	-0.257785	0.959431	-0.67539	-0.213148	-0.27214	0.959713
CTGGTCTTCCGCCTAT-3	Bcells	-0.817887	-0.190499	-0.38949	-0.234573	-0.285685	1.50212	-0.71408	-0.256708	-0.415863	3.8595	-0.784744	-0.24188	-0.430335	-0.398003	-0.30554	-0.472974	-0.465216	-0.327686	-0.895891	-0.697546	-0.551308	0.685249	-0.155169	-1.70727	-0.585088	-0.828693	-1.09639	-0.220274	2.16049	-0.231874	-0.395252	-0.257785	1.28586	-0.67539	-0.213148	-0.27214	-0.809616
GTCATCCGTCCTCAGG-9	Bcells	-0.817887	-0.190499	-0.38949	-0.234573	-0.285685	1.60796	-0.71408	-0.256708	2.81501	-0.284483	0.863716	3.89844	-0.430335	-0.398003	1.93814	-0.472974	-0.465216	-0.327686	0.905247	-0.697546	-0.551308	0.817862	-0.155169	0.0882026	-0.585088	0.993913	-1.09639	-0.220274	1.19561	-0.231874	-0.395252	-0.257785	-1.04221	-0.67539	-0.213148	-0.27214	-0.809616
TCAGTGAGTATCAAGA-2	Bcells	-0.817887	-0.190499	-0.38949	-0.234573	-0.285685	1.64352	1.33582	3.70924	-0.415863	-0.284483	-0.784744	3.87493	-0.430335	-0.398003	-0.30554	-0.472974	-0.465216	-0.327686	1.10988	-0.697546	-0.551308	-1.25299	-0.155169	0.292188	-0.585088	-0.828693	1.08972	-0.220274	-0.545616	-0.231874	-0.395252	-0.257785	-1.04221	-0.67539	-0.213148	-0.27214	-0.809616
CGAAGGATCTAGTGTG-3	Bcells	-0.817887	-0.190499	-0.38949	-0.234573	-0.285685	1.04354	-0.71408	5.73249	-0.415863	3.70049	-0.784744	4.17599	-0.430335	-0.398003	-0.30554	-0.472974	-0.465216	-0.327686	-0.895891	-0.697546	1.15702	0.610873	-0.155169	0.438406	-0.585088	-0.828693	1.21494	-0.220274	2.05665	-0.231874	-0.395252	-0.257785	1.19653	-0.67539	-0.213148	-0.27214	-0.809616
TTCAATCGTAGCTTAC-10	Bcells	-0.817887	-0.190499	-0.38949	-0.234573	-0.285685	1.62151	-0.71408	-0.256708	1.89909	-0.284483	-0.784744	-0.24188	-0.430335	-0.398003	-0.30554	-0.472974	-0.465216	-0.327686	1.24264	-0.697546	-0.551308	0.598828	-0.155169	0.424539	-0.585088	1.61513	-1.09639	-0.220274	2.03983	-0.231874	-0.395252	-0.257785	0.955885	-0.67539	3.99253	-0.27214	-0.809616
TGTCAGACACACTGGC-5	Bcells	-0.817887	-0.190499	-0.38949	-0.234573	-0.285685	-1.09059	1.36522	-0.256708	-0.415863	3.48219	-0.784744	-0.24188	-0.430335	-0.398003	-0.30554	-0.472974	-0.465216	-0.327686	-0.895891	-0.697546	-0.551308	-1.25299	-0.155169	0.914241	-0.585088	-0.828693	1.34901	-0.220274	-0.545616	-0.231874	-0.395252	-0.257785	-1.04221	-0.67539	-0.213148	3.56517	-0.809616
TATTTCGAGCTCTTCC-6	Bcells	-0.817887	-0.190499	-0.38949	-0.234573	-0.285685	0.535037	1.55992	-0.256708	-0.415863	4.34802	-0.784744	-0.24188	-0.430335	-0.398003	-0.30554	-0.472974	-0.465216	-0.327686	-0.895891	-0.697546	-0.551308	0.673732	-0.155169	0.293185	1.87722	0.830426	1.27673	-0.220274	1.88052	-0.231874	-0.395252	-0.257785	-1.04221	1.22892	-0.213148	-0.27214	-0.809616
TACTTACAGGCACCAA-5	Bcells	-0.817887	-0.190499	-0.38949	-0.234573	-0.285685	1.50212	1.35032	4.47737	-0.415863	3.45519	1.52724	-0.24188	-0.430335	-0.398003	-0.30554	-0.472974	-0.465216	3.18456	-0.895891	1.18802	-0.551308	-1.25299	-0.155169	0.306329	-0.585088	-0.828693	1.23391	-0.220274	2.34898	-0.231874	-0.395252	-0.257785	1.05872	-0.67539	6.25723	-0.27214	-0.809616
AGATAGAGTCGTATGT-7	Bcells	-0.817887	-0.190499	-0.38949	-0.234573	-0.285685	2.0576	-0.71408	-0.256708	-0.415863	3.49796	-0.784744	-0.24188	-0.430335	-0.398003	-0.30554	-0.472974	-0.465216	-0.327686	-0.895891	-0.697546	-0.551308	-1.25299	-0.155169	-1.70727	-0.585088	-0.828693	0.935986	-0.220274	-0.545616	-0.231874	-0.395252	-0.257785	1.08275	-0.67539	-0.213148	4.28775	-0.809616
ATGGGTTTCTGAATCG-1	Bcells	-0.817887	-0.190499	-0.38949	-0.234573	-0.285685	0.822634	1.25802	4.2963	2.45455	3.97862	-0.784744	3.71869	-0.430335	-0.398003	-0.30554	-0.472974	-0.465216	-0.327686	1.03375	-0.697546	-0.551308	0.417941	-0.155169	0.216302	-0.585088	-0.828693	0.525752	-0.220274	2.96221	-0.231874	-0.395252	-0.257785	0.964793	-0.67539	-0.213148	-0.27214	-0.809616
CTCAGGGCACTGGACC-4	Bcells	-0.817887	-0.190499	-0.38949	-0.234573	-0.285685	0.848383	-0.71408	2.47547	-0.415863	-0.284483	1.20721	6.26494	-0.430335	-0.398003	-0.30554	-0.472974	1.3579	-0.327686	-0.895891	-0.697546	-0.551308	0.254029	-0.155169	0.516033	-0.585088	-0.828693	0.0652088	-0.220274	2.15079	-0.231874	1.6085	-0.257785	0.394982	0.929512	-0.213148	-0.27214	0.460775
CAATTTCAGCATGCAG-4	Bcells	-0.817887	-0.190499	-0.38949	-0.234573	-0.285685	0.682709	-0.71408	-0.256708	-0.415863	-0.284483	-0.784744	-0.24188	-0.430335	-0.398003	-0.30554	-0.472974	-0.465216	-0.327686	-0.895891	0.971983	-0.551308	0.295736	-0.155169	-1.70727	-0.585088	-0.828693	0.718641	-0.220274	1.61666	-0.231874	-0.395252	-0.257785	-1.04221	-0.67539	4.62026	3.10116	-0.809616
TGTAAGCTCCGAGGCT-3	Bcells	-0.817887	-0.190499	-0.38949	-0.234573	-0.285685	-1.09059	1.5799	-0.256708	-0.415863	-0.284483	-0.784744	-0.24188	-0.430335	-0.398003	-0.30554	-0.472974	-0.465216	-0.327686	-0.895891	-0.697546	-0.551308	-1.25299	-0.155169	-1.70727	-0.585088	-0.828693	-1.09639	-0.220274	2.16805	-0.231874	-0.395252	-0.257785	1.29237	-0.67539	-0.213148	4.67179	-0.809616
GCCCGAAGTACGATCT-6	Bcells	-0.817887	-0.190499	-0.38949	-0.234573	-0.285685	-1.09059	-0.71408	-0.256708	-0.415863	-0.284483	1.45637	4.54348	-0.430335	-0.398003	-0.30554	-0.472974	-0.465216	-0.327686	1.06215	1.13023	-0.551308	0.44253	-0.155169	0.24461	-0.585088	1.15268	1.04886	-0.220274	-0.545616	-0.231874	-0.395252	-0.257785	0.994328	-0.67539	6.08763	-0.27214	-0.809616
ATCACGATCCTTCTAA-7	Bcells	-0.817887	-0.190499	-0.38949	-0.234573	-0.285685	1.56537	1.1357	3.32207	-0.415863	3.06641	-0.784744	-0.24188	-0.430335	-0.398003	-0.30554	-0.472974	-0.465216	-0.327686	-0.895891	0.991998	-0.551308	0.314303	-0.155169	-1.70727	-0.585088	-0.828693	0.921601	-0.220274	2.35657	-0.231874	-0.395252	-0.257785	0.84031	-0.67539	-0.213148	3.1416	-0.809616
TGTTCTACATTGCCGG-3	Bcells	-0.817887	-0.190499	-0.38949	-0.234573	-0.285685	1.08724	1.91529	-0.256708	3.41121	-0.284483	1.72933	-0.24188	-0.430335	-0.398003	-0.30554	-0.472974	-0.465216	-0.327686	-0.895891	-0.697546	-0.551308	-1.25299	-0.155169	0.48234	-0.585088	-0.828693	1.06638	-0.220274	-0.545616	-0.231874	-0.395252	-0.257785	1.24237	-0.67539	-0.213148	-0.27214	-0.809616
TATTCCAAGGGAGAAT-4	Bcells	1.01741	-0.190499	-0.38949	-0.234573	-0.285685	-1.09059	1.12738	-0.256708	-0.415863	4.65933	-0.784744	-0.24188	-0.430335	-0.398003	-0.30554	-0.472974	-0.465216	-0.327686	-0.895891	-0.697546	-0.551308	-1.25299	-0.155169	-1.70727	-0.585088	0.994594	1.04613	-0.220274	1.63273	-0.231874	-0.395252	-0.257785	1.21754	-0.67539	4.65618	-0.27214	0.846928
GTGAGCCGTTCGTGCG-12	Bcells	-0.817887	-0.190499	-0.38949	-0.234573	-0.285685	1.04749	-0.71408	-0.256708	1.70472	-0.284483	-0.784744	-0.24188	-0.430335	-0.398003	-0.30554	-0.472974	-0.465216	-0.327686	0.890007	-0.697546	-0.551308	0.614319	-0.155169	0.073011	-0.585088	0.613864	-1.09639	-0.220274	1.17786	-0.231874	-0.395252	-0.257785	-1.04221	-0.67539	-0.213148	-0.27214	-0.809616
GCTACAATCTAGACAC-11	Bcells	-0.817887	-0.190499	-0.38949	-0.234573	-0.285685	0.173493	-0.71408	-0.256708	1.48064	-0.284483	-0.784744	4.62118	-0.430335	-0.398003	-0.30554	-0.472974	-0.465216	-0.327686	0.946069	-0.697546	-0.551308	1.02751	-0.155169	0.499313	-0.585088	0.819193	-1.09639	-0.220274	2.01162	-0.231874	-0.395252	-0.257785	0.651553	-0.67539	-0.213148	2.79931	0.362526
TGCAGGCGTACCTATG-12	Bcells	-0.817887	-0.190499	-0.38949	-0.234573	-0.285685	1.08327	-0.71408	3.11165	2.66676	2.20843	-0.784744	-0.24188	-0.430335	-0.398003	-0.30554	-0.472974	1.31136	-0.327686	1.02236	-0.697546	-0.551308	1.01633	-0.155169	0.478347	-0.585088	1.48973	-1.09639	-0.220274	1.0823	-0.231874	-0.395252	-0.257785	0.729624	0.888547	3.42579	3.34586	-0.809616
CTTGATTCAAAGGTTA-10	Bcells	-0.817887	-0.190499	-0.38949	-0.234573	-0.285685	-1.09059	-0.71408	-0.256708	2.40601	-0.284483	-0.784744	5.04038	-0.430335	-0.398003	-0.30554	-0.472974	-0.465216	-0.327686	1.21833	-0.697546	-0.551308	0.389688	-0.155169	0.183777	-0.585088	1.09093	-1.09639	-0.220274	2.01043	-0.231874	-0.395252	-0.257785	1.15677	-0.67539	3.92946	3.3058	-0.809616
TGTCAGAGTTAGTCGT-11	Bcells	0.755657	-0.190499	-0.38949	-0.234573	-0.285685	1.39033	0.864742	-0.256708	2.74762	-0.284483	-0.784744	-0.24188	-0.430335	-0.398003	-0.30554	-0.472974	-0.465216	-0.327686	1.38615	-0.697546	-0.551308	0.72309	-0.155169	0.567591	-0.585088	1.48055	-1.09639	-0.220274	2.4795	-0.231874	-0.395252	-0.257785	0.943657	-0.67539	-0.213148	2.64155	-0.809616
ATTACCTAGCACTCGC-7	Bcells	-0.817887	-0.190499	-0.38949	-0.234573	-0.285685	-1.09059	1.4367	-0.256708	-0.415863	-0.284483	1.62398	4.07754	-0.430335	-0.398003	-0.30554	-0.472974	-0.465216	-0.327686	1.20859	-0.697546	-0.551308	0.569336	-0.155169	-1.70727	-0.585088	1.30087	-1.09639	-0.220274	1.99865	-0.231874	-0.395252	-0.257785	-1.04221	-0.67539	6.48839	3.69709	-0.809616
ATCATTCGTAGACGGT-8	Bcells	-0.817887	-0.190499	-0.38949	-0.234573	-0.285685	1.26904	1.33582	-0.256708	-0.415863	3.42893	-0.784744	3.87493	-0.430335	-0.398003	-0.30554	-0.472974	-0.465216	-0.327686	1.10988	1.17478	-0.551308	0.483859	-0.155169	1.04163	-0.585088	1.20098	1.08972	-0.220274	-0.545616	-0.231874	-0.395252	-0.257785	-1.04221	-0.67539	5.20737	-0.27214	1.03444
TTGAGTGGTTAGAAAC-3	Bcells	-0.817887	-0.190499	-0.38949	-0.234573	-0.285685	-1.09059	-0.71408	4.16296	-0.415863	-0.284483	1.34791	-0.24188	-0.430335	-0.398003	-0.30554	-0.472974	-0.465216	-0.327686	-0.895891	-0.697546	-0.551308	0.360477	-0.155169	-1.70727	-0.585088	-0.828693	1.20162	-0.220274	2.15674	-0.231874	-0.395252	-0.257785	-1.04221	-0.67539	-0.213148	4.35848	1.24541
TTTCATGTCGCCAGAC-11	Bcells	0.39011	-0.190499	-0.38949	-0.234573	-0.285685	0.0852736	-0.71408	-0.256708	3.35485	-0.284483	0.572666	-0.24188	-0.430335	-0.398003	-0.30554	-0.472974	-0.465216	-0.327686	1.00275	-0.697546	-0.551308	1.04005	-0.155169	0.185396	-0.585088	0.938272	-1.09639	-0.220274	2.2002	-0.231874	-0.395252	-0.257785	0.773947	-0.67539	5.24016	-0.27214	0.935949
TGTACAGAGATACGAT-7	Bcells	-0.817887	-0.190499	-0.38949	-0.234573	-0.285685	1.51469	1.20595	3.45798	-0.415863	-0.284483	-0.784744	3.61412	-0.430335	-0.398003	-0.30554	-0.472974	-0.465216	-0.327686	-0.895891	1.05616	-0.551308	-1.25299	-0.155169	0.536566	-0.585088	-0.828693	1.11252	-0.220274	-0.545616	-0.231874	-0.395252	-0.257785	0.911805	-0.67539	-0.213148	-0.27214	-0.809616
GTAAGTCGTTCAGGTT-9	Bcells	0.567375	-0.190499	-0.38949	-0.234573	-0.285685	1.1954	0.675829	-0.256708	-0.415863	-0.284483	-0.784744	-0.24188	-0.430335	-0.398003	-0.30554	-0.472974	-0.465216	-0.327686	1.19079	-0.697546	-0.551308	0.934249	-0.155169	0.674436	-0.585088	1.40457	-1.09639	-0.220274	1.09858	-0.231874	-0.395252	-0.257785	0.372298	-0.67539	3.46216	2.96741	0.440723
AGCTCAACAGCAGAAC-11	Bcells	0.360135	-0.190499	-0.38949	-0.234573	-0.285685	1.46722	0.467893	2.03006	1.82018	-0.284483	0.935758	-0.24188	-0.430335	-0.398003	-0.30554	-0.472974	1.51805	-0.327686	0.818298	-0.697546	-0.551308	0.789921	-0.155169	0.271863	-0.585088	0.692407	-0.124162	-0.220274	1.85466	-0.231874	-0.395252	-0.257785	1.02276	1.0705	-0.213148	2.96097	-0.809616
GCTGGGTGTAATCAGA-3	Bcells	-0.817887	-0.190499	-0.38949	-0.234573	-0.285685	-1.09059	1.6012	4.22266	-0.415863	3.90967	-0.784744	-0.24188	-0.430335	-0.398003	-0.30554	-0.472974	-0.465216	-0.327686	-0.895891	-0.697546	-0.551308	0.386191	-0.155169	0.179752	-0.585088	-0.828693	1.31108	-0.220274	1.74295	-0.231874	-0.395252	-0.257785	-1.04221	-0.67539	-0.213148	-0.27214	-0.809616
GGGCCATGTGTTGACT-6	Bcells	1.72311	-0.190499	3.87571	-0.234573	-0.285685	1.38281	1.45171	3.93344	2.73646	3.63886	-0.784744	-0.24188	-0.430335	-0.398003	-0.30554	-0.472974	-0.465216	-0.327686	-0.895891	1.28063	-0.551308	0.582049	-0.155169	0.77951	-0.585088	-0.828693	1.0007	-0.220274	-0.545616	-0.231874	2.67775	-0.257785	-1.04221	2.22203	-0.213148	-0.27214	-0.809616
AGGATCTTCTCGTCGT-1	Bcells	1.21708	-0.190499	-0.38949	-0.234573	-0.285685	-1.09059	1.32771	4.43306	-0.415863	4.10666	-0.784744	-0.24188	-0.430335	-0.398003	-0.30554	-0.472974	-0.465216	-0.327686	-0.895891	-0.697546	1.03431	-1.25299	-0.155169	-1.70727	-0.585088	-0.828693	0.583075	-0.220274	2.32189	-0.231874	-0.395252	-0.257785	-1.04221	-0.67539	-0.213148	4.91362	1.02714
TTTCATGAGCGAGAAA-11	Bcells	-0.817887	-0.190499	-0.38949	-0.234573	-0.285685	0.237169	-0.71408	-0.256708	2.65503	-0.284483	-0.784744	-0.24188	-0.430335	-0.398003	-0.30554	-0.472974	-0.465216	-0.327686	1.2887	-0.697546	-0.551308	0.724065	-0.155169	0.568713	-0.585088	1.56625	-1.09639	-0.220274	1.50461	-0.231874	-0.395252	-0.257785	0.721609	-0.67539	-0.213148	2.25362	-0.809616
AGACAAAAGGTCATCT-9	Bcells	0.844272	-0.190499	-0.38949	-0.234573	-0.285685	0.176653	-0.71408	-0.256708	-0.415863	-0.284483	1.32742	2.38144	-0.430335	-0.398003	-0.30554	-0.472974	-0.465216	-0.327686	0.735937	-0.697546	-0.551308	0.801715	-0.155169	0.285259	-0.585088	0.464658	-1.09639	-0.220274	1.42723	-0.231874	-0.395252	-0.257785	-1.04221	0.809095	3.24092	-0.27214	-0.809616
ATGCGATGTGCCAAGA-2	Bcells	-0.817887	-0.190499	-0.38949	-0.234573	-0.285685	1.17036	1.61645	-0.256708	-0.415863	-0.284483	-0.784744	-0.24188	-0.430335	-0.398003	-0.30554	-0.472974	-0.465216	-0.327686	-0.895891	-0.697546	-0.551308	-1.25299	-0.155169	-1.70727	-0.585088	-0.828693	0.820577	-0.220274	-0.545616	-0.231874	-0.395252	-0.257785	-1.04221	-0.67539	-0.213148	-0.27214	-0.809616
ACAGAAATCGCAACAT-10	Bcells	-0.817887	-0.190499	-0.38949	-0.234573	-0.285685	-1.09059	0.674713	-0.256708	2.68642	-0.284483	0.770608	4.65955	-0.430335	-0.398003	-0.30554	-0.472974	1.79945	-0.327686	0.463003	-0.697546	-0.551308	0.657066	-0.155169	0.589913	-0.585088	0.908226	-1.09639	-0.220274	2.24039	-0.231874	-0.395252	-0.257785	1.25201	-0.67539	3.45922	3.3706	-0.809616
CTCAACCTCTGACGCG-8	Bcells	-0.817887	-0.190499	-0.38949	-0.234573	-0.285685	1.20126	-0.71408	4.31378	-0.415863	-0.284483	2.29269	-0.24188	-0.430335	-0.398003	-0.30554	-0.472974	-0.465216	-0.327686	1.41562	-0.697546	-0.551308	0.748614	-0.155169	-1.70727	-0.585088	-0.828693	0.846771	-0.220274	2.973	-0.231874	-0.395252	-0.257785	-1.04221	-0.67539	-0.213148	-0.27214	-0.809616
GATTTCTGTGCCTATA-10	Bcells	-0.817887	-0.190499	-0.38949	-0.234573	-0.285685	0.317273	-0.71408	-0.256708	3.34204	-0.284483	-0.784744	-0.24188	-0.430335	-0.398003	-0.30554	-0.472974	1.40823	-0.327686	1.09997	-0.697546	-0.551308	0.288412	-0.155169	0.436434	-0.585088	0.972581	-1.09639	-0.220274	2.2	-0.231874	-0.395252	-0.257785	-1.04221	-0.67539	4.5974	2.406	-0.809616
CTGTGAAGTTGTCTAG-2	Bcells	-0.817887	-0.190499	-0.38949	-0.234573	-0.285685	-1.09059	1.89208	5.33688	-0.415863	-0.284483	-0.784744	-0.24188	-0.430335	-0.398003	-0.30554	-0.472974	-0.465216	-0.327686	-0.895891	-0.697546	-0.551308	0.440953	-0.155169	0.242794	-0.585088	-0.828693	0.548093	-0.220274	-0.545616	-0.231874	-0.395252	-0.257785	-1.04221	-0.67539	-0.213148	-0.27214	1.33221
CTGAATGGTACAAAGT-1	Bcells	-0.817887	-0.190499	-0.38949	-0.234573	-0.285685	1.11202	1.17641	4.88021	-0.415863	-0.284483	-0.784744	-0.24188	-0.430335	-0.398003	-0.30554	-0.472974	-0.465216	-0.327686	-0.895891	-0.697546	-0.551308	-1.25299	-0.155169	-1.70727	-0.585088	-0.828693	1.18997	-0.220274	1.69074	-0.231874	-0.395252	-0.257785	-1.04221	-0.67539	-0.213148	-0.27214	-0.809616
CAATCGAAGTTATGGA-3	Bcells	1.09255	-0.190499	-0.38949	-0.234573	-0.285685	1.13803	1.20276	5.37051	-0.415863	3.1879	1.36199	-0.24188	-0.430335	-0.398003	-0.30554	-0.472974	-0.465216	-0.327686	0.979685	-0.697546	-0.551308	1.01958	-0.155169	0.75269	-0.585088	-0.828693	0.793162	-0.220274	-0.545616	-0.231874	-0.395252	-0.257785	-1.04221	-0.67539	-0.213148	-0.27214	-0.809616
TGCTGAAGTATACAGA-11	Bcells	0.645179	-0.190499	-0.38949	-0.234573	-0.285685	1.4316	-0.71408	3.29668	2.25741	-0.284483	-0.784744	3.89008	-0.430335	-0.398003	-0.30554	-0.472974	-0.465216	-0.327686	1.11726	-0.697546	-0.551308	1.24706	-0.155169	0.453778	-0.585088	1.36501	-1.09639	-0.220274	1.19092	-0.231874	-0.395252	-0.257785	-1.04221	-0.67539	-0.213148	3.11738	-0.809616
GCACGTGAGGGACACT-1	Bcells	-0.817887	-0.190499	-0.38949	-0.234573	-0.285685	-1.09059	-0.71408	-0.256708	-0.415863	-0.284483	-0.784744	-0.24188	-0.430335	-0.398003	-0.30554	-0.472974	2.36774	-0.327686	-0.895891	-0.697546	-0.551308	-1.25299	-0.155169	0.433163	-0.585088	-0.828693	0.70863	-0.220274	2.50457	-0.231874	-0.395252	-0.257785	-1.04221	-0.67539	5.58955	4.90356	-0.809616
CTCCTTTTCAAGTGGG-10	Bcells	-0.817887	-0.190499	-0.38949	-0.234573	-0.285685	-1.09059	-0.71408	-0.256708	1.93555	2.64206	-0.784744	-0.24188	-0.430335	-0.398003	-0.30554	-0.472974	-0.465216	-0.327686	-0.895891	-0.697546	-0.551308	0.115821	-0.155169	-0.131498	-0.585088	0.770892	-1.09639	-0.220274	-0.545616	-0.231874	-0.395252	-0.257785	-1.04221	-0.67539	-0.213148	-0.27214	-0.809616
CTACGGGTCAAGAGGC-4	Bcells	-0.817887	5.16381	-0.38949	-0.234573	-0.285685	-1.09059	-0.71408	-0.256708	-0.415863	4.64655	-0.784744	-0.24188	-0.430335	-0.398003	-0.30554	-0.472974	-0.465216	-0.327686	0.899229	-0.697546	0.873423	0.622462	-0.155169	-1.70727	-0.585088	-0.828693	0.412668	-0.220274	1.62465	-0.231874	-0.395252	-0.257785	-1.04221	1.40957	-0.213148	-0.27214	-0.809616
ATCACTTTCTGTCCCA-9	Bcells	-0.817887	-0.190499	-0.38949	-0.234573	-0.285685	-1.09059	0.632128	-0.256708	2.79866	-0.284483	0.722915	-0.24188	-0.430335	1.45722	-0.30554	-0.472974	-0.465216	-0.327686	0.776986	-0.697546	0.494133	0.51429	-0.155169	0.764445	-0.585088	0.504232	-1.09639	-0.220274	1.04688	-0.231874	-0.395252	-0.257785	-1.04221	-0.67539	-0.213148	3.28712	-0.809616
GTAGAGGCAACTTCTT-11	Bcells	-0.817887	-0.190499	-0.38949	-0.234573	-0.285685	-1.09059	-0.71408	2.55336	2.96433	2.34666	-0.784744	4.94597	-0.430335	-0.398003	-0.30554	-0.472974	1.40987	-0.327686	1.2559	-0.697546	-0.551308	0.991298	-0.155169	0.0684763	-0.585088	1.19229	-1.09639	-0.220274	1.608	-0.231874	-0.395252	-0.257785	-1.04221	-0.67539	-0.213148	4.2001	-0.809616
ACGATGTTCATACAGC-10	Bcells	-0.817887	-0.190499	-0.38949	-0.234573	-0.285685	0.651799	-0.71408	-0.256708	2.51881	2.969	0.815488	4.12435	-0.430335	-0.398003	-0.30554	-0.472974	1.85338	-0.327686	0.502215	-0.697546	-0.551308	0.778914	-0.155169	0.631855	-0.585088	0.949594	0.0789204	-0.220274	1.14466	-0.231874	-0.395252	-0.257785	0.785585	0.948457	5.11839	2.36481	-0.809616
GTCACGGTCGTACCTC-5	Bcells	-0.817887	-0.190499	-0.38949	-0.234573	-0.285685	-1.09059	-0.71408	-0.256708	-0.415863	3.87692	-0.784744	-0.24188	-0.430335	-0.398003	-0.30554	-0.472974	-0.465216	-0.327686	-0.895891	1.40066	-0.551308	-1.25299	-0.155169	0.533404	-0.585088	-0.828693	-1.09639	-0.220274	2.17186	-0.231874	-0.395252	-0.257785	-1.04221	-0.67539	5.8613	5.09558	1.25691
AACCTGATCGTCCTCA-2	Bcells	1.32571	-0.190499	-0.38949	-0.234573	-0.285685	-1.09059	-0.71408	3.90441	-0.415863	-0.284483	-0.784744	-0.24188	-0.430335	-0.398003	-0.30554	-0.472974	-0.465216	-0.327686	-0.895891	-0.697546	-0.551308	0.569336	-0.155169	0.390588	-0.585088	-0.828693	0.672727	-0.220274	-0.545616	-0.231874	-0.395252	-0.257785	-1.04221	-0.67539	-0.213148	-0.27214	-0.809616
GAAACCTCAAAGGTTA-11	Bcells	-0.817887	-0.190499	-0.38949	-0.234573	-0.285685	0.573952	-0.71408	-0.256708	1.25632	-0.284483	1.44643	3.95957	-0.430335	-0.398003	-0.30554	-0.472974	-0.465216	-0.327686	-0.895891	-0.697546	-0.551308	0.708868	-0.155169	0.235954	-0.585088	0.308836	0.314906	-0.220274	1.92917	-0.231874	-0.395252	-0.257785	0.985297	-0.67539	3.75573	-0.27214	0.540593
ACTTTGTTCCACGGAC-2	Bcells	-0.817887	-0.190499	-0.38949	-0.234573	-0.285685	1.01054	-0.71408	-0.256708	-0.415863	3.63886	-0.784744	-0.24188	-0.430335	-0.398003	-0.30554	-0.472974	-0.465216	-0.327686	-0.895891	-0.697546	-0.551308	-1.25299	-0.155169	-1.70727	-0.585088	-0.828693	-1.09639	-0.220274	-0.545616	-0.231874	-0.395252	-0.257785	-1.04221	-0.67539	-0.213148	-0.27214	1.13869
CCACACTAGGTCGCCT-11	Bcells	-0.817887	-0.190499	-0.38949	-0.234573	-0.285685	1.19861	0.890929	-0.256708	1.92024	-0.284483	1.01275	-0.24188	-0.430335	-0.398003	-0.30554	-0.472974	-0.465216	-0.327686	-0.895891	-0.697546	-0.551308	0.106911	-0.155169	0.439285	-0.585088	0.760479	-1.09639	-0.220274	1.35303	-0.231874	-0.395252	-0.257785	0.591204	-0.67539	-0.213148	3.3788	-0.809616
CCGTAGGAGCACACAG-11	Bcells	-0.817887	-0.190499	-0.38949	-0.234573	-0.285685	1.02198	0.603506	2.29243	2.0289	-0.284483	-0.784744	4.78459	-0.430335	-0.398003	1.70287	-0.472974	-0.465216	-0.327686	0.747605	-0.697546	-0.551308	0.677245	-0.155169	-0.068943	-0.585088	-0.828693	-1.09639	-0.220274	1.01302	-0.231874	-0.395252	-0.257785	1.17391	-0.67539	5.22094	3.23078	-0.809616
TTACTGTCATGTGCTA-9	Bcells	-0.817887	-0.190499	-0.38949	-0.234573	-0.285685	0.272686	-0.71408	-0.256708	1.62946	-0.284483	-0.784744	-0.24188	-0.430335	-0.398003	-0.30554	-0.472974	-0.465216	-0.327686	0.83735	-0.697546	-0.551308	0.434183	-0.155169	0.388787	-0.585088	0.56267	-1.09639	-0.220274	1.80996	-0.231874	-0.395252	-0.257785	0.984302	-0.67539	-0.213148	2.32118	-0.809616
CTGAGGCTCTCTATAC-12	Bcells	-0.817887	-0.190499	-0.38949	-0.234573	-0.285685	-1.09059	1.29266	2.90196	2.50497	-0.284483	-0.784744	4.80367	-0.430335	-0.398003	-0.30554	-0.472974	-0.465216	-0.327686	-0.895891	-0.697546	-0.551308	0.130322	-0.155169	0.250094	-0.585088	1.15825	0.246531	-0.220274	2.09167	-0.231874	-0.395252	-0.257785	1.00005	1.18003	5.09325	4.13579	-0.809616
TGTTGGATCGCCTATC-7	Bcells	1.33064	-0.190499	-0.38949	-0.234573	-0.285685	-1.09059	2.0512	3.914	-0.415863	3.62066	-0.784744	4.08749	-0.430335	-0.398003	-0.30554	-0.472974	-0.465216	-0.327686	-0.895891	1.27145	-0.551308	-1.25299	-0.155169	0.395422	-0.585088	-0.828693	1.41308	-0.220274	2.00451	-0.231874	-0.395252	-0.257785	-1.04221	-0.67539	-0.213148	4.4142	-0.809616
AACAAAGCACTCAGAT-11	Bcells	-0.817887	-0.190499	-0.38949	-0.234573	-0.285685	1.3181	-0.71408	-0.256708	2.54652	-0.284483	0.670367	-0.24188	-0.430335	-0.398003	-0.30554	-0.472974	-0.465216	-0.327686	0.942199	-0.697546	-0.551308	0.945211	-0.155169	0.578512	-0.585088	-0.828693	-1.09639	-0.220274	1.6766	-0.231874	-0.395252	-0.257785	0.280072	-0.67539	-0.213148	2.12567	-0.809616
CGGGCATAGAGTAACT-1	Bcells	-0.817887	-0.190499	-0.38949	-0.234573	-0.285685	-1.09059	1.73285	4.47737	-0.415863	3.45519	-0.784744	-0.24188	-0.430335	-0.398003	-0.30554	-0.472974	2.19987	-0.327686	-0.895891	-0.697546	-0.551308	-1.25299	-0.155169	-1.70727	-0.585088	-0.828693	1.10185	-0.220274	1.89646	-0.231874	-0.395252	-0.257785	-1.04221	-0.67539	6.85367	-0.27214	-0.809616
TACATTCGTACATACC-9	Bcells	-0.817887	-0.190499	-0.38949	-0.234573	-0.285685	1.41014	0.802922	2.67824	2.33138	-0.284483	-0.784744	-0.24188	-0.430335	-0.398003	-0.30554	-0.472974	-0.465216	-0.327686	1.16759	-0.697546	-0.551308	0.772693	-0.155169	0.133761	-0.585088	1.04016	0.151414	-0.220274	-0.545616	-0.231874	-0.395252	-0.257785	0.50164	-0.67539	5.36334	-0.27214	-0.809616
TTCCACGAGACCAAGC-8	Bcells	-0.817887	-0.190499	-0.38949	-0.234573	-0.285685	-1.09059	1.5799	-0.256708	2.92304	3.87108	-0.784744	5.13822	-0.430335	-0.398003	-0.30554	-0.472974	-0.465216	-0.327686	-0.895891	-0.697546	-0.551308	-1.25299	-0.155169	-1.70727	-0.585088	-0.828693	1.10716	-0.220274	2.62343	-0.231874	-0.395252	-0.257785	1.68414	1.93162	-0.213148	-0.27214	-0.809616
GTGGAGAGTTTGAAAG-1	Bcells	-0.817887	-0.190499	-0.38949	-0.234573	-0.285685	-1.09059	1.68211	-0.256708	-0.415863	2.96558	-0.784744	-0.24188	-0.430335	-0.398003	-0.30554	-0.472974	-0.465216	-0.327686	-0.895891	1.75051	-0.551308	0.267141	-0.155169	-1.70727	-0.585088	-0.828693	1.10822	-0.220274	1.57674	-0.231874	-0.395252	-0.257785	-1.04221	-0.67539	-0.213148	-0.27214	-0.809616
AAGCGAGTCCTTGACC-8	Bcells	1.29467	-0.190499	-0.38949	-0.234573	-0.285685	-1.09059	1.40556	-0.256708	-0.415863	3.55526	-0.784744	-0.24188	-0.430335	-0.398003	-0.30554	-0.472974	-0.465216	-0.327686	-0.895891	-0.697546	-0.551308	-1.25299	-0.155169	0.360211	-0.585088	-0.828693	1.14804	-0.220274	2.68223	-0.231874	-0.395252	-0.257785	-1.04221	-0.67539	-0.213148	3.63962	-0.809616
GAGTTTGAGCTAAATG-4	Bcells	1.26533	4.8117	-0.38949	-0.234573	-0.285685	0.937212	0.99989	-0.256708	-0.415863	5.21785	-0.784744	-0.24188	-0.430335	-0.398003	-0.30554	-0.472974	-0.465216	-0.327686	0.781178	1.21159	-0.551308	-1.25299	-0.155169	-0.0354762	-0.585088	-0.828693	0.937817	-0.220274	1.92699	-0.231874	-0.395252	-0.257785	-1.04221	1.27246	-0.213148	-0.27214	-0.809616
GTAGGAGCAACCGACC-3	Bcells	-0.817887	-0.190499	-0.38949	-0.234573	-0.285685	-1.09059	1.4221	3.87617	-0.415863	3.58523	-0.784744	4.04822	-0.430335	-0.398003	-0.30554	-0.472974	-0.465216	-0.327686	-0.895891	1.60378	-0.551308	-1.25299	-0.155169	-1.70727	-0.585088	-0.828693	-1.09639	-0.220274	1.98138	-0.231874	-0.395252	-0.257785	-1.04221	1.75229	-0.213148	4.37771	-0.809616
TTGCTGCGTTGTATGC-6	Bcells	-0.817887	-0.190499	-0.38949	-0.234573	-0.285685	-1.09059	1.63037	-0.256708	3.55742	3.96252	-0.784744	-0.24188	-0.430335	-0.398003	-0.30554	-0.472974	-0.465216	-0.327686	-0.895891	-0.697546	-0.551308	-1.25299	-0.155169	-1.70727	-0.585088	-0.828693	0.83203	-0.220274	-0.545616	-0.231874	-0.395252	-0.257785	1.73593	-0.67539	-0.213148	-0.27214	-0.809616
CATTCCGCAGGACTTT-1	Bcells	1.37457	-0.190499	-0.38949	-0.234573	-0.285685	1.63549	-0.71408	4.74235	-0.415863	-0.284483	-0.784744	-0.24188	-0.430335	-0.398003	-0.30554	-0.472974	-0.465216	-0.327686	-0.895891	-0.697546	-0.551308	-1.25299	-0.155169	-1.70727	-0.585088	-0.828693	0.713052	-0.220274	2.05665	-0.231874	-0.395252	-0.257785	-1.04221	-0.67539	5.60377	-0.27214	-0.809616
CAATACGTCCCGTTCA-1	Bcells	-0.817887	-0.190499	-0.38949	-0.234573	-0.285685	1.40257	-0.71408	3.00862	2.58736	-0.284483	1.10544	-0.24188	-0.430335	-0.398003	-0.30554	-0.472974	-0.465216	-0.327686	-0.895891	-0.697546	-0.551308	0.17703	-0.155169	0.522996	-0.585088	-0.828693	0.784385	-0.220274	2.49443	-0.231874	-0.395252	-0.257785	0.675427	-0.67539	-0.213148	3.53573	-0.809616
CTTAGGATCTCACGAA-1	Bcells	-0.817887	-0.190499	-0.38949	-0.234573	-0.285685	1.18046	-0.71408	3.53509	-0.415863	3.26587	-0.784744	-0.24188	-0.430335	-0.398003	-0.30554	-0.472974	-0.465216	-0.327686	-0.895891	-0.697546	-0.551308	-1.25299	-0.155169	0.204389	-0.585088	-0.828693	0.515706	-0.220274	1.77283	-0.231874	2.3856	-0.257785	-1.04221	-0.67539	-0.213148	3.3448	-0.809616
AGTGTTGGTTCCGTTC-6	Bcells	-0.817887	5.05666	-0.38949	-0.234573	-0.285685	0.653638	-0.71408	-0.256708	-0.415863	4.57787	-0.784744	-0.24188	-0.430335	-0.398003	-0.30554	-0.472974	-0.465216	-0.327686	-0.895891	0.944614	-0.551308	0.270347	-0.155169	0.415213	-0.585088	0.951471	1.00922	-0.220274	-0.545616	-0.231874	-0.395252	-0.257785	-1.04221	1.36785	-0.213148	-0.27214	-0.809616
TGCAGGCAGTTATGGA-10	Bcells	-0.817887	-0.190499	-0.38949	-0.234573	-0.285685	1.39249	-0.71408	-0.256708	2.85797	-0.284483	-0.784744	-0.24188	-0.430335	-0.398003	-0.30554	-0.472974	1.94857	-0.327686	0.57169	-0.697546	-0.551308	0.652783	-0.155169	-0.244305	-0.585088	1.0226	-1.09639	-0.220274	1.66619	-0.231874	-0.395252	-0.257785	1.08574	-0.67539	3.75294	-0.27214	-0.809616
ATTGGGTTCACCCTGT-7	Bcells	-0.817887	-0.190499	-0.38949	-0.234573	-0.285685	1.66273	1.89779	5.54526	2.82631	4.85666	-0.784744	-0.24188	1.8047	-0.398003	-0.30554	-0.472974	-0.465216	-0.327686	-0.895891	-0.697546	1.17854	-1.25299	-0.155169	0.465434	-0.585088	-0.828693	0.735844	-0.220274	3.00193	-0.231874	-0.395252	-0.257785	-1.04221	-0.67539	-0.213148	-0.27214	-0.809616
CCTATCGGTCCGATCG-12	Bcells	-0.817887	-0.190499	-0.38949	-0.234573	-0.285685	0.950198	-0.71408	-0.256708	2.8765	2.45442	0.908527	3.98276	-0.430335	-0.398003	-0.30554	-0.472974	1.48666	-0.327686	0.945827	-0.697546	-0.551308	0.768162	-0.155169	0.718153	-0.585088	1.03498	-1.09639	-0.220274	1.68098	-0.231874	-0.395252	-0.257785	0.496493	1.04287	-0.213148	4.47503	0.550504
TGCTTCGTCACTCGAA-11	Bcells	-0.817887	-0.190499	-0.38949	-0.234573	-0.285685	-1.09059	-0.71408	3.0377	1.53399	-0.284483	-0.784744	3.17785	-0.430335	-0.398003	-0.30554	-0.472974	-0.465216	-0.327686	0.414906	-0.697546	-0.551308	0.508312	-0.155169	0.693638	-0.585088	1.22956	-1.09639	-0.220274	-0.545616	-0.231874	-0.395252	-0.257785	0.913435	-0.67539	3.32924	3.56418	-0.809616
TTCACCGTCTCTGCCA-12	Bcells	-0.817887	-0.190499	-0.38949	-0.234573	-0.285685	0.514193	0.940087	-0.256708	2.86157	-0.284483	1.48744	3.08018	-0.430335	-0.398003	-0.30554	-0.472974	-0.465216	-0.327686	1.08929	-0.697546	-0.551308	-1.25299	-0.155169	-0.0938073	-0.585088	-0.828693	-1.09639	-0.220274	1.85443	-0.231874	-0.395252	-0.257785	-1.04221	-0.67539	-0.213148	-0.27214	0.678446
GCCTGTTTCTGCTAGA-6	Bcells	-0.817887	-0.190499	-0.38949	-0.234573	-0.285685	-1.09059	-0.71408	-0.256708	-0.415863	3.94354	-0.784744	-0.24188	-0.430335	-0.398003	-0.30554	-0.472974	-0.465216	-0.327686	-0.895891	1.43425	-0.551308	-1.25299	-0.155169	-1.70727	-0.585088	-0.828693	0.823413	-0.220274	3.5006	-0.231874	-0.395252	-0.257785	-1.04221	-0.67539	-0.213148	4.03517	-0.809616
CATGGTATCATGCATG-10	Bcells	-0.817887	-0.190499	-0.38949	-0.234573	-0.285685	1.12994	-0.71408	-0.256708	2.1864	-0.284483	0.80674	-0.24188	-0.430335	-0.398003	-0.30554	-0.472974	-0.465216	-0.327686	1.06888	-0.697546	-0.551308	0.261849	-0.155169	0.623696	-0.585088	-0.828693	-1.09639	-0.220274	1.13542	-0.231874	-0.395252	-0.257785	0.403997	-0.67539	-0.213148	-0.27214	-0.809616
TCCCAGTTCAACACCA-2	Bcells	-0.817887	-0.190499	-0.38949	-0.234573	-0.285685	1.50711	-0.71408	3.20953	-0.415863	-0.284483	1.22174	3.35621	-0.430335	-0.398003	-0.30554	-0.472974	-0.465216	-0.327686	-0.895891	-0.697546	-0.551308	-1.25299	-0.155169	0.0402559	-0.585088	-0.828693	0.68821	-0.220274	2.4749	-0.231874	-0.395252	-0.257785	1.55636	-0.67539	5.5239	3.03425	0.802089
CAACCTCAGTGTTCCA-7	Bcells	-0.817887	-0.190499	-0.38949	-0.234573	-0.285685	-1.09059	1.51915	4.80765	-0.415863	4.86715	-0.784744	-0.24188	-0.430335	-0.398003	-0.30554	-0.472974	-0.465216	-0.327686	-0.895891	1.34223	1.48151	-1.25299	-0.155169	0.471009	-0.585088	-0.828693	1.56189	-0.220274	2.8185	-0.231874	-0.395252	-0.257785	-1.04221	-0.67539	-0.213148	-0.27214	-0.809616
GACATCAAGCTCGCAC-12	Bcells	0.880796	-0.190499	-0.38949	-0.234573	-0.285685	1.41935	-0.71408	-0.256708	2.06488	-0.284483	-0.784744	-0.24188	-0.430335	-0.398003	-0.30554	-0.472974	-0.465216	-0.327686	0.771795	-0.697546	-0.551308	-1.25299	-0.155169	0.321918	-0.585088	0.858871	-1.09639	-0.220274	2.36813	-0.231874	-0.395252	-0.257785	0.692336	-0.67539	4.29372	-0.27214	-0.809616
AAGCGAGGTATCAGCT-8	Bcells	-0.817887	-0.190499	-0.38949	-0.234573	-0.285685	0.814143	2.24226	3.54178	-0.415863	3.96252	-0.784744	-0.24188	-0.430335	-0.398003	-0.30554	-0.472974	-0.465216	-0.327686	1.02519	-0.697546	0.973392	-1.25299	-0.155169	0.207765	1.95351	-0.828693	1.33533	-0.220274	1.77693	-0.231874	-0.395252	-0.257785	-1.04221	-0.67539	-0.213148	-0.27214	-0.809616
TGCTGAATCGGTCACG-11	Bcells	-0.817887	-0.190499	-0.38949	-0.234573	-0.285685	0.658162	-0.71408	-0.256708	2.43489	-0.284483	0.591283	-0.24188	-0.430335	1.29524	-0.30554	-0.472974	1.12097	-0.327686	1.02054	-0.697546	-0.551308	0.509868	-0.155169	0.322129	-0.585088	1.33058	-1.09639	-0.220274	1.58673	-0.231874	-0.395252	-0.257785	0.208208	-0.67539	-0.213148	3.05446	-0.809616
GACCAATCAACTGCTA-10	Bcells	0.567375	-0.190499	-0.38949	-0.234573	2.85966	1.41381	1.04131	-0.256708	2.13913	-0.284483	0.771857	-0.24188	-0.430335	-0.398003	-0.30554	-0.472974	-0.465216	-0.327686	1.5659	-0.697546	-0.551308	0.42044	-0.155169	0.372849	-0.585088	0.909379	-1.09639	-0.220274	1.09858	-0.231874	-0.395252	-0.257785	0.372298	-0.67539	-0.213148	-0.27214	-0.809616
CAACAACGTCAGGAGT-10	Bcells	-0.817887	-0.190499	-0.38949	-0.234573	-0.285685	0.320362	-0.71408	-0.256708	1.70099	-0.284483	0.84405	4.42617	-0.430335	-0.398003	-0.30554	-0.472974	-0.465216	-0.327686	-0.895891	-0.697546	-0.551308	0.71642	-0.155169	0.559912	-0.585088	1.35075	0.402726	-0.220274	1.17483	-0.231874	-0.395252	-0.257785	-1.04221	-0.67539	3.63262	-0.27214	-0.809616
CGCCATTCACCAGGTC-10	Bcells	-0.817887	-0.190499	-0.38949	-0.234573	-0.285685	-0.0143839	0.395244	1.8895	3.18545	-0.284483	0.848719	-0.24188	-0.430335	-0.398003	-0.30554	-0.472974	-0.465216	-0.327686	0.740442	-0.697546	-0.551308	0.764895	-0.155169	0.564238	-0.585088	0.615456	-1.09639	-0.220274	1.75871	-0.231874	-0.395252	-0.257785	0.816987	-0.67539	3.64365	-0.27214	-0.809616
TGAGACTTCTTTGGAG-1	Bcells	-0.817887	-0.190499	-0.38949	-0.234573	-0.285685	1.29511	1.14133	-0.256708	2.83672	-0.284483	-0.784744	-0.24188	-0.430335	-0.398003	-0.30554	-0.472974	-0.465216	-0.327686	-0.895891	-0.697546	-0.551308	-1.25299	-0.155169	0.102481	-0.585088	-0.828693	0.926345	-0.220274	1.64924	-0.231874	-0.395252	-0.257785	-1.04221	-0.67539	-0.213148	3.15198	-0.809616
GTGAGTTCACGCTTAA-3	Bcells	-0.817887	-0.190499	-0.38949	-0.234573	-0.285685	0.988853	-0.71408	-0.256708	-0.415863	-0.284483	-0.784744	-0.24188	-0.430335	-0.398003	-0.30554	-0.472974	2.3019	-0.327686	-0.895891	1.26021	-0.551308	-1.25299	-0.155169	-1.70727	-0.585088	-0.828693	-1.09639	-0.220274	-0.545616	-0.231874	-0.395252	-0.257785	1.13916	-0.67539	-0.213148	4.39124	-0.809616
TGGAGGAAGTTCAACC-1	Bcells	1.25878	-0.190499	-0.38949	-0.234573	-0.285685	-1.09059	-0.71408	4.51506	-0.415863	4.18345	-0.784744	-0.24188	-0.430335	-0.398003	-0.30554	-0.472974	-0.465216	-0.327686	-0.895891	-0.697546	1.06681	0.512442	-0.155169	-1.70727	-0.585088	-0.828693	1.11795	-0.220274	1.91922	-0.231874	-0.395252	-0.257785	-1.04221	-0.67539	-0.213148	4.696	-0.809616
TCATTGTAGGCATTTC-3	Bcells	1.33313	-0.190499	-0.38949	-0.234573	-0.285685	1.59459	-0.71408	3.91883	-0.415863	-0.284483	-0.784744	-0.24188	-0.430335	-0.398003	-0.30554	-0.472974	-0.465216	-0.327686	-0.895891	-0.697546	1.12474	-1.25299	-0.155169	0.397855	-0.585088	-0.828693	-1.09639	-0.220274	-0.545616	-0.231874	-0.395252	-0.257785	1.15422	-0.67539	-0.213148	-0.27214	-0.809616
TTCATTGTCGCCTTTG-10	Bcells	-0.817887	-0.190499	-0.38949	-0.234573	-0.285685	0.206627	-0.71408	2.33025	-0.415863	-0.284483	-0.784744	4.82745	-0.430335	-0.398003	-0.30554	-0.472974	-0.465216	-0.327686	0.767681	-0.697546	-0.551308	0.609959	-0.155169	0.437354	-0.585088	1.07134	0.302083	-0.220274	1.46561	-0.231874	-0.395252	-0.257785	0.318591	-0.67539	-0.213148	3.55921	-0.809616
TACTTCATCCTCATAT-10	Bcells	-0.817887	-0.190499	-0.38949	-0.234573	-0.285685	-1.09059	-0.71408	-0.256708	2.3155	-0.284483	0.66831	4.96441	-0.430335	-0.398003	-0.30554	-0.472974	-0.465216	-0.327686	1.09364	-0.697546	-0.551308	0.658672	-0.155169	1.02511	-0.585088	0.813431	-0.0291762	-0.220274	1.67427	-0.231874	-0.395252	-0.257785	1.15168	-0.67539	3.21768	-0.27214	-0.809616
AGGAATAGTCCGATCG-11	Bcells	-0.817887	-0.190499	-0.38949	-0.234573	-0.285685	1.55506	-0.71408	-0.256708	1.80495	-0.284483	0.924041	4.01188	-0.430335	-0.398003	-0.30554	-0.472974	1.50455	-0.327686	0.959851	-0.697546	-0.551308	0.353949	-0.155169	0.888631	-0.585088	1.42543	-1.09639	-0.220274	1.95998	-0.231874	-0.395252	-0.257785	0.88793	1.47998	4.80193	-0.27214	-0.809616
AGGTCATCACTCAGAT-5	Bcells	1.33563	5.01296	-0.38949	-0.234573	-0.285685	-1.09059	1.44666	-0.256708	2.17921	4.32475	-0.784744	-0.24188	1.35862	-0.398003	-0.30554	-0.472974	-0.465216	-0.327686	-0.895891	1.48057	0.833284	-1.25299	-0.155169	0.4003	-0.585088	-0.828693	1.0987	-0.220274	2.27535	-0.231874	-0.395252	-0.257785	0.772276	1.35083	-0.213148	-0.27214	1.13415
ATGACCAGTCCGGATC-11	Bcells	-0.817887	-0.190499	-0.38949	-0.234573	-0.285685	1.41722	-0.71408	-0.256708	2.06181	-0.284483	1.12168	4.70041	-0.430335	-0.398003	-0.30554	-0.472974	-0.465216	-0.327686	0.769734	-0.697546	-0.551308	0.61179	-0.155169	0.319812	-0.585088	1.22902	-1.09639	-0.220274	-0.545616	-0.231874	-0.395252	-0.257785	-1.04221	-0.67539	4.28815	3.78956	-0.809616
ACACCAACAGCTTTGA-9	Bcells	-0.817887	-0.190499	-0.38949	-0.234573	-0.285685	-1.09059	0.778138	-0.256708	1.75607	2.41868	-0.784744	4.50687	-0.430335	-0.398003	-0.30554	-0.472974	1.4612	-0.327686	-0.895891	-0.697546	-0.551308	0.75047	-0.155169	0.108725	-0.585088	1.39039	-1.09639	-0.220274	2.25155	-0.231874	-0.395252	-0.257785	-1.04221	1.02045	3.7327	-0.27214	-0.809616
GATTGGTGTACGACAG-6	Bcells	-0.817887	-0.190499	-0.38949	-0.234573	-0.285685	-1.09059	-0.71408	-0.256708	-0.415863	-0.284483	-0.784744	-0.24188	-0.430335	-0.398003	-0.30554	-0.472974	-0.465216	-0.327686	-0.895891	-0.697546	-0.551308	-1.25299	-0.155169	0.44637	-0.585088	-0.828693	1.22175	-0.220274	2.0663	-0.231874	-0.395252	-0.257785	-1.04221	-0.67539	5.62536	3.80263	-0.809616
AGGGCCTCAAACTCGT-9	Bcells	-0.817887	-0.190499	-0.38949	-0.234573	-0.285685	-1.09059	-0.71408	-0.256708	2.33797	-0.284483	-0.784744	-0.24188	-0.430335	-0.398003	-0.30554	-0.472974	1.97731	-0.327686	-0.895891	-0.697546	-0.551308	0.0360531	-0.155169	0.508759	-0.585088	1.26392	0.155015	-0.220274	2.28805	-0.231874	-0.395252	-0.257785	1.26993	-0.67539	5.37546	3.21952	-0.809616
ATGAGGGGTACAAAGT-9	Bcells	0.462171	-0.190499	-0.38949	-0.234573	-0.285685	-1.09059	-0.71408	-0.256708	2.97126	-0.284483	0.65364	-0.24188	-0.430335	-0.398003	-0.30554	-0.472974	-0.465216	-0.327686	0.713394	0.475548	-0.551308	0.97233	-0.155169	-0.103047	-0.585088	1.01545	-1.09639	-0.220274	1.65766	-0.231874	-0.395252	-0.257785	1.01266	-0.67539	4.13589	3.45414	0.345765
CGTGAATGTTTGAACC-4	Bcells	-0.817887	-0.190499	-0.38949	-0.234573	-0.285685	1.36568	-0.71408	-0.256708	-0.415863	-0.284483	-0.784744	-0.24188	-0.430335	-0.398003	-0.30554	-0.472974	-0.465216	-0.327686	-0.895891	1.26468	-0.551308	0.567251	-0.155169	0.762288	-0.585088	-0.828693	-1.09639	-0.220274	1.99574	-0.231874	-0.395252	-0.257785	-1.04221	-0.67539	-0.213148	-0.27214	-0.809616
ACTTCCGGTAATGCGG-7	Bcells	-0.817887	-0.190499	-0.38949	-0.234573	-0.285685	1.27307	-0.71408	-0.256708	-0.415863	4.12908	-0.784744	-0.24188	-0.430335	-0.398003	-0.30554	-0.472974	-0.465216	-0.327686	-0.895891	-0.697546	1.34076	-1.25299	-0.155169	-1.70727	-0.585088	1.58367	1.41169	-0.220274	-0.545616	-0.231874	-0.395252	-0.257785	-1.04221	-0.67539	-0.213148	4.93661	-0.809616
GAAACCTGTAGTCCTA-5	Bcells	-0.817887	-0.190499	-0.38949	-0.234573	-0.285685	1.23032	1.67825	4.80765	2.51048	-0.284483	-0.784744	3.79586	-0.430335	-0.398003	-0.30554	-0.472974	-0.465216	-0.327686	-0.895891	-0.697546	-0.551308	-1.25299	-0.155169	-1.70727	1.59193	1.162	1.05674	-0.220274	-0.545616	-0.231874	-0.395252	-0.257785	-1.04221	-0.67539	6.70864	3.43825	0.99902
CGCATAATCATCCCGT-7	Bcells	1.26863	-0.190499	-0.38949	-0.234573	-0.285685	0.940428	1.00313	4.53442	-0.415863	3.50795	-0.784744	-0.24188	-0.430335	-0.398003	-0.30554	-0.472974	-0.465216	-0.327686	0.784345	-0.697546	0.782243	0.201974	-0.155169	0.334734	-0.585088	-0.828693	0.809409	-0.220274	-0.545616	-0.231874	2.04127	-0.257785	0.705388	-0.67539	4.32763	2.89693	1.41813
CCTGCATAGGAGCAAA-1	Bcells	-0.817887	-0.190499	-0.38949	-0.234573	-0.285685	1.80224	1.49664	-0.256708	-0.415863	-0.284483	-0.784744	-0.24188	-0.430335	-0.398003	-0.30554	-0.472974	-0.465216	-0.327686	-0.895891	-0.697546	-0.551308	-1.25299	-0.155169	0.82379	-0.585088	1.36022	1.22404	-0.220274	2.06956	-0.231874	-0.395252	-0.257785	-1.04221	-0.67539	5.63263	-0.27214	-0.809616
AAGCATCCATGCCGAC-2	Bcells	-0.817887	-0.190499	-0.38949	-0.234573	-0.285685	0.904092	1.34199	-0.256708	2.57676	4.5414	-0.784744	-0.24188	-0.430335	-0.398003	-0.30554	-0.472974	-0.465216	-0.327686	-0.895891	-0.697546	-0.551308	-1.25299	-0.155169	-1.70727	-0.585088	-0.828693	0.594817	-0.220274	-0.545616	-0.231874	-0.395252	-0.257785	-1.04221	-0.67539	5.22367	4.22805	-0.809616
ACGGAAGCAATTGAGA-4	Bcells	1.14938	-0.190499	-0.38949	-0.234573	-0.285685	0.824349	1.25979	3.56214	-0.415863	3.2912	-0.784744	-0.24188	-0.430335	-0.398003	-0.30554	-0.472974	-0.465216	-0.327686	1.03548	-0.697546	-0.551308	-1.25299	-0.155169	0.218027	-0.585088	-0.828693	1.02599	-0.220274	-0.545616	-0.231874	-0.395252	-0.257785	0.966592	1.56783	-0.213148	3.3706	-0.809616
TCATTCACAGACGATG-1	Bcells	-0.817887	-0.190499	-0.38949	-0.234573	-0.285685	0.7831	-0.71408	-0.256708	-0.415863	-0.284483	-0.784744	-0.24188	-0.430335	-0.398003	-0.30554	-0.472974	-0.465216	-0.327686	-0.895891	-0.697546	-0.551308	-1.25299	-0.155169	-1.70727	-0.585088	-0.828693	0.990282	-0.220274	1.73907	-0.231874	-0.395252	-0.257785	0.923321	-0.67539	4.89389	-0.27214	-0.809616
GTCATGATCTGGTGGC-10	Bcells	-0.817887	-0.190499	-0.38949	-0.234573	-0.285685	1.20694	-0.71408	-0.256708	1.76112	-0.284483	-0.784744	-0.24188	-0.430335	-0.398003	-0.30554	-0.472974	-0.465216	-0.327686	1.67687	-0.697546	-0.551308	0.649037	-0.155169	0.327931	-0.585088	1.23726	-1.09639	-0.220274	1.92266	-0.231874	-0.395252	-0.257785	0.479944	-0.67539	3.74186	-0.27214	-0.809616
CTGTAGAAGACCAGAC-10	Bcells	-0.817887	-0.190499	-0.38949	-0.234573	-0.285685	0.696559	-0.71408	2.59361	-0.415863	3.05258	1.27833	5.12242	-0.430335	-0.398003	-0.30554	-0.472974	-0.465216	-0.327686	0.906594	-0.697546	0.592797	0.73343	-0.155169	0.304965	-0.585088	0.630028	-1.09639	-0.220274	1.63355	-0.231874	-0.395252	-0.257785	0.832538	-0.67539	4.65801	4.05451	-0.809616
CTCAACCTCGCAATGT-7	Bcells	-0.817887	-0.190499	-0.38949	-0.234573	-0.285685	-1.09059	-0.71408	-0.256708	-0.415863	-0.284483	1.03152	-0.24188	-0.430335	-0.398003	-0.30554	-0.472974	-0.465216	-0.327686	0.690956	-0.697546	-0.551308	-1.25299	-0.155169	-0.125414	-0.585088	-0.828693	0.960772	-0.220274	-0.545616	-0.231874	-0.395252	-0.257785	0.608255	-0.67539	-0.213148	-0.27214	0.649295
CGCAGGTAGGGCCTCT-2	Bcells	1.17469	-0.190499	-0.38949	-0.234573	-0.285685	1.43777	-0.71408	3.61126	-0.415863	-0.284483	-0.784744	-0.24188	-0.430335	-0.398003	-0.30554	-0.472974	-0.465216	-0.327686	1.06033	-0.697546	-0.551308	0.440953	-0.155169	0.615047	-0.585088	-0.828693	0.548093	-0.220274	2.53734	-0.231874	-0.395252	-0.257785	-1.04221	-0.67539	5.07346	5.0635	-0.809616
GAATAGATCAGCGCAC-3	Bcells	-0.817887	-0.190499	-0.38949	-0.234573	-0.285685	-1.09059	1.56719	4.90144	-0.415863	-0.284483	-0.784744	-0.24188	-0.430335	-0.398003	-0.30554	-0.472974	-0.465216	-0.327686	-0.895891	-0.697546	-0.551308	-1.25299	-0.155169	0.517867	-0.585088	-0.828693	0.780061	-0.220274	2.15302	-0.231874	-0.395252	-0.257785	1.27944	-0.67539	5.81918	-0.27214	-0.809616
ATTACTCAGCGTATGG-4	Bcells	-0.817887	-0.190499	-0.38949	-0.234573	-0.285685	1.07877	1.52203	3.33569	-0.415863	-0.284483	-0.784744	-0.24188	-0.430335	-0.398003	-0.30554	-0.472974	-0.465216	-0.327686	-0.895891	-0.697546	-0.551308	0.320269	-0.155169	0.103862	-0.585088	-0.828693	0.742915	-0.220274	2.36511	-0.231874	-0.395252	-0.257785	-1.04221	-0.67539	-0.213148	-0.27214	-0.809616
ATGACCATCGATACAC-11	Bcells	-0.817887	-0.190499	-0.38949	-0.234573	-0.285685	0.111842	-0.71408	-0.256708	2.62966	-0.284483	0.603336	5.50502	-0.430335	-0.398003	-0.30554	-0.472974	1.13486	-0.327686	-0.895891	-0.697546	-0.551308	0.844292	-0.155169	0.586417	-0.585088	1.1222	-1.09639	-0.220274	2.44519	-0.231874	-0.395252	-0.257785	-1.04221	-0.67539	3.06427	3.07592	0.305359
TCTGCCAAGTCATGGG-3	Bcells	-0.817887	-0.190499	-0.38949	-0.234573	-0.285685	0.674962	-0.71408	-0.256708	-0.415863	4.61901	-0.784744	-0.24188	-0.430335	-0.398003	-0.30554	-0.472974	-0.465216	-0.327686	-0.895891	-0.697546	-0.551308	-1.25299	-0.155169	0.0678318	-0.585088	-0.828693	0.711942	-0.220274	2.05505	-0.231874	-0.395252	-0.257785	1.42334	-0.67539	-0.213148	-0.27214	-0.809616
ACCGTTCCACAGCCAC-7	Bcells	-0.817887	-0.190499	-0.38949	-0.234573	-0.285685	-1.09059	1.91233	-0.256708	-0.415863	-0.284483	-0.784744	-0.24188	-0.430335	-0.398003	-0.30554	-0.472974	-0.465216	-0.327686	-0.895891	-0.697546	-0.551308	-1.25299	-0.155169	0.479485	-0.585088	-0.828693	0.747693	-0.220274	2.10647	-0.231874	-0.395252	-0.257785	-1.04221	-0.67539	-0.213148	-0.27214	-0.809616
ATATCCTTCGTAGCCG-2	Bcells	0.915622	-0.190499	-0.38949	-0.234573	-0.285685	0.596807	-0.71408	4.81893	-0.415863	2.86632	-0.784744	-0.24188	-0.430335	-0.398003	-0.30554	-0.472974	-0.465216	-0.327686	1.17471	-0.697546	1.09206	0.220713	-0.155169	0.574928	-0.585088	-0.828693	1.21591	-0.220274	-0.545616	-0.231874	-0.395252	-0.257785	-1.04221	-0.67539	-0.213148	-0.27214	-0.809616
AGACAGGGTTGCATAC-10	Bcells	-0.817887	-0.190499	-0.38949	-0.234573	-0.285685	0.516984	-0.71408	2.94918	3.5508	-0.284483	-0.784744	4.85488	-0.430335	-0.398003	-0.30554	-0.472974	-0.465216	-0.327686	1.31029	-0.697546	-0.551308	0.150999	-0.155169	-1.70727	-0.585088	0.812001	-1.09639	-0.220274	1.41458	-0.231874	-0.395252	-0.257785	0.64416	-0.67539	5.74898	2.7859	-0.809616
TTCACGCTCTAACACG-4	Bcells	-0.817887	-0.190499	-0.38949	-0.234573	-0.285685	0.986498	-0.71408	3.8855	-0.415863	3.59397	-0.784744	-0.24188	-0.430335	-0.398003	-0.30554	2.62066	-0.465216	-0.327686	-0.895891	-0.697546	-0.551308	0.561053	-0.155169	-1.70727	-0.585088	-0.828693	0.664686	-0.220274	-0.545616	-0.231874	-0.395252	-0.257785	1.13669	-0.67539	-0.213148	-0.27214	-0.809616
TTGCTGCAGCCGATTT-2	Bcells	-0.817887	-0.190499	-0.38949	-0.234573	-0.285685	0.649967	-0.71408	-0.256708	-0.415863	-0.284483	-0.784744	5.51802	-0.430335	-0.398003	-0.30554	-0.472974	-0.465216	-0.327686	-0.895891	-0.697546	-0.551308	0.267141	-0.155169	1.09021	-0.585088	-0.828693	-1.09639	-0.220274	2.47796	-0.231874	-0.395252	-0.257785	1.1684	-0.67539	5.53067	5.66022	-0.809616
GTAACCAAGGGTGGGA-11	Bcells	-0.817887	-0.190499	-0.38949	-0.234573	-0.285685	-1.09059	-0.71408	-0.256708	2.99651	3.96252	-0.784744	-0.24188	-0.430335	-0.398003	-0.30554	-0.472974	-0.465216	-0.327686	-0.895891	-0.697546	-0.551308	0.73343	-0.155169	-1.70727	-0.585088	1.49263	-1.09639	-0.220274	2.22776	-0.231874	-0.395252	-0.257785	-1.04221	-0.67539	-0.213148	-0.27214	-0.809616
GTCGTTCAGGCGAAGG-10	Bcells	0.776597	-0.190499	-0.38949	-0.234573	-0.285685	-1.09059	-0.71408	-0.256708	3.01075	-0.284483	-0.784744	5.61746	-0.430335	-0.398003	-0.30554	-0.472974	-0.465216	-0.327686	-0.895891	-0.697546	-0.551308	0.102524	-0.155169	0.808621	-0.585088	0.755353	-1.09639	-0.220274	1.78832	-0.231874	-0.395252	-0.257785	0.965692	1.14275	5.00398	4.30095	-0.809616
CTACATTAGGATGCGT-3	Bcells	-0.817887	-0.190499	-0.38949	-0.234573	-0.285685	-1.09059	-0.71408	4.84186	-0.415863	3.38905	-0.784744	-0.24188	-0.430335	-0.398003	-0.30554	-0.472974	-0.465216	-0.327686	-0.895891	-0.697546	-0.551308	-1.25299	-0.155169	-1.70727	-0.585088	-0.828693	0.571638	-0.220274	2.30521	-0.231874	-0.395252	-0.257785	-1.04221	-0.67539	5.14915	-0.27214	-0.809616
GTCAAACAGGTCATTC-12	Bcells	-0.817887	-0.190499	-0.38949	-0.234573	-0.285685	1.10095	-0.71408	-0.256708	2.8721	-0.284483	1.14614	4.14694	-0.430335	-0.398003	-0.30554	1.70755	-0.465216	-0.327686	1.15947	-0.697546	-0.551308	0.956455	-0.155169	0.244246	-0.585088	0.665494	-1.09639	-0.220274	1.93927	-0.231874	-0.395252	-0.257785	0.712411	0.638911	2.84494	1.86214	-0.809616
TCTATCACAAGCCATT-12	Bcells	-0.817887	-0.190499	-0.38949	-0.234573	-0.285685	0.850187	-0.71408	-0.256708	2.90455	-0.284483	0.798789	4.54221	-0.430335	-0.398003	-0.30554	-0.472974	-0.465216	-0.327686	1.33627	-0.697546	-0.551308	0.76538	-0.155169	0.616274	-0.585088	0.571313	-1.09639	-0.220274	2.15302	-0.231874	-0.395252	-0.257785	-1.04221	-0.67539	3.52576	-0.27214	-0.809616
TGCATCCGTGATTCAC-7	Bcells	1.09097	-0.190499	-0.38949	-0.234573	-0.285685	-1.09059	1.20118	-0.256708	-0.415863	3.18502	-0.784744	-0.24188	-0.430335	-0.398003	-0.30554	-0.472974	-0.465216	-0.327686	0.978132	1.75081	-0.551308	-1.25299	-0.155169	-1.70727	1.48877	-0.828693	0.97675	-0.220274	-0.545616	-0.231874	-0.395252	-0.257785	-1.04221	1.93345	4.85133	-0.27214	1.25546
TTGTGGACAGTTGTTG-4	Bcells	-0.817887	-0.190499	-0.38949	-0.234573	-0.285685	0.632005	-0.71408	-0.256708	-0.415863	4.31104	-0.784744	-0.24188	-0.430335	-0.398003	-0.30554	-0.472974	-0.465216	-0.327686	-0.895891	-0.697546	-0.551308	0.251453	-0.155169	-1.70727	-0.585088	-0.828693	0.364126	-0.220274	2.00158	-0.231874	-0.395252	-0.257785	0.764819	-0.67539	5.48067	4.11484	-0.809616
GTTAGACCATGAAAGT-9	Bcells	-0.817887	-0.190499	-0.38949	-0.234573	-0.285685	1.5543	-0.71408	-0.256708	-0.415863	-0.284483	-0.784744	-0.24188	-0.430335	-0.398003	-0.30554	-0.472974	1.78167	-0.327686	1.17584	-0.697546	-0.551308	0.730452	-0.155169	0.731702	-0.585088	0.894589	-1.09639	-0.220274	1.95906	-0.231874	-0.395252	-0.257785	-1.04221	-0.67539	-0.213148	2.93984	-0.809616
AGGGCTCAGAACAAGG-5	Bcells	-0.817887	-0.190499	-0.38949	-0.234573	-0.285685	1.85643	-0.71408	4.87124	-0.415863	4.51694	-0.784744	-0.24188	-0.430335	-0.398003	-0.30554	-0.472974	-0.465216	-0.327686	-0.895891	-0.697546	-0.551308	-1.25299	-0.155169	0.502773	-0.585088	-0.828693	0.767332	-0.220274	2.13471	-0.231874	-0.395252	-0.257785	-1.04221	-0.67539	-0.213148	-0.27214	-0.809616
GTGGAAGAGATGGCAC-4	Bcells	-0.817887	-0.190499	-0.38949	-0.234573	-0.285685	-1.09059	-0.71408	4.98421	-0.415863	-0.284483	-0.784744	-0.24188	-0.430335	-0.398003	-0.30554	-0.472974	-0.465216	-0.327686	-0.895891	-0.697546	-0.551308	1.04222	-0.155169	-1.70727	-0.585088	-0.828693	-1.09639	-0.220274	-0.545616	-0.231874	-0.395252	-0.257785	-1.04221	-0.67539	-0.213148	4.72709	1.28075
AACAAAGCACCGTGAC-2	Bcells	-0.817887	-0.190499	-0.38949	-0.234573	-0.285685	0.970305	1.41023	4.59471	-0.415863	-0.284483	1.59434	-0.24188	-0.430335	-0.398003	-0.30554	-0.472974	-0.465216	-0.327686	-0.895891	-0.697546	-0.551308	0.54691	-0.155169	0.738607	-0.585088	1.27466	0.966209	-0.220274	-0.545616	-0.231874	-0.395252	-0.257785	1.1197	-0.67539	-0.213148	-0.27214	-0.809616
GGGTTTAGTAGTCTTG-5	Bcells	-0.817887	-0.190499	-0.38949	-0.234573	-0.285685	1.27986	1.72932	3.3033	-0.415863	-0.284483	-0.784744	3.45355	-0.430335	-0.398003	-0.30554	-0.472974	2.39952	-0.327686	0.904574	-0.697546	-0.551308	-1.25299	-0.155169	0.457179	-0.585088	0.993233	1.14726	-0.220274	2.07941	-0.231874	-0.395252	-0.257785	-1.04221	-0.67539	5.65466	-0.27214	-0.809616
GCATGATAGGACAACC-2	Bcells	-0.817887	-0.190499	-0.38949	-0.234573	-0.285685	-1.09059	1.43179	4.63689	-0.415863	-0.284483	-0.784744	4.06767	-0.430335	-0.398003	-0.30554	-0.472974	-0.465216	-0.327686	-0.895891	1.26244	-0.551308	0.565175	-0.155169	0.759872	-0.585088	-0.828693	0.668688	-0.220274	-0.545616	-0.231874	-0.395252	-0.257785	-1.04221	-0.67539	-0.213148	3.68803	-0.809616
AAAGGATGTACGATCT-4	Bcells	-0.817887	-0.190499	-0.38949	-0.234573	-0.285685	1.56467	1.63747	3.55531	-0.415863	-0.284483	-0.784744	-0.24188	1.54666	-0.398003	-0.30554	-0.472974	-0.465216	-0.327686	-0.895891	-0.697546	0.978821	-1.25299	-0.155169	-1.70727	-0.585088	-0.828693	0.524303	-0.220274	2.50245	-0.231874	-0.395252	-0.257785	-1.04221	-0.67539	-0.213148	3.36408	-0.809616
AACCTGACATGTGACT-12	Bcells	-0.817887	-0.190499	-0.38949	-0.234573	-0.285685	0.156716	-0.71408	-0.256708	2.52512	-0.284483	1.05878	4.71437	-0.430335	-0.398003	-0.30554	-0.472974	-0.465216	-0.327686	0.714773	-0.697546	-0.551308	0.887611	-0.155169	0.699886	-0.585088	1.01688	-0.0388507	-0.220274	1.98938	-0.231874	-0.395252	-0.257785	0.633027	-0.67539	4.13962	4.02519	0.346969
GAATCACCAAGTGATA-6	Bcells	1.4542	-0.190499	-0.38949	-0.234573	-0.285685	1.12106	-0.71408	-0.256708	2.34908	-0.284483	-0.784744	-0.24188	-0.430335	-0.398003	-0.30554	-0.472974	2.47782	-0.327686	-0.895891	-0.697546	-0.551308	0.356549	-0.155169	-1.70727	-0.585088	-0.828693	0.778771	-0.220274	-0.545616	-0.231874	-0.395252	-0.257785	0.891053	-0.67539	-0.213148	3.23362	-0.809616
AGCGTATCAATACCTG-12	Bcells	-0.817887	-0.190499	-0.38949	-0.234573	-0.285685	1.35096	-0.71408	-0.256708	1.96649	-0.284483	-0.784744	4.24408	-0.430335	-0.398003	-0.30554	-0.472974	-0.465216	-0.327686	0.918649	-0.697546	-0.551308	0.774404	-0.155169	0.747483	-0.585088	1.4673	-1.09639	-0.220274	1.64812	-0.231874	-0.395252	-0.257785	0.257231	-0.67539	3.16319	2.08425	-0.809616
TTGTTGTGTACGCTTA-3	Bcells	-0.817887	-0.190499	-0.38949	-0.234573	-0.285685	-1.09059	-0.71408	-0.256708	-0.415863	-0.284483	1.59434	-0.24188	-0.430335	-0.398003	-0.30554	-0.472974	-0.465216	-0.327686	-0.895891	-0.697546	1.0984	-1.25299	-0.155169	-1.70727	-0.585088	-0.828693	0.650956	-0.220274	-0.545616	-0.231874	-0.395252	-0.257785	-1.04221	-0.67539	-0.213148	-0.27214	-0.809616
TCAATCTCAGAGGTTG-9	Bcells	-0.817887	-0.190499	-0.38949	-0.234573	-0.285685	-1.09059	-0.71408	-0.256708	1.97256	2.68812	-0.784744	3.05365	-0.430335	-0.398003	-0.30554	-0.472974	1.65321	-0.327686	0.709735	-0.697546	-0.551308	0.778091	-0.155169	0.630907	-0.585088	0.79607	-1.09639	-0.220274	2.10188	-0.231874	-0.395252	-0.257785	-1.04221	-0.67539	-0.213148	3.44704	-0.809616
AGTCACACACCGTGGT-5	Bcells	1.58201	-0.190499	-0.38949	-0.234573	-0.285685	0.874855	1.31185	5.14843	-0.415863	3.3855	-0.784744	-0.24188	-0.430335	-0.398003	-0.30554	-0.472974	-0.465216	3.11911	1.08642	1.15289	-0.551308	-1.25299	-0.155169	0.641427	-0.585088	-0.828693	0.570028	-0.220274	2.30287	-0.231874	-0.395252	-0.257785	-1.04221	1.62699	-0.213148	-0.27214	1.35654
CTTGATTTCGAACACT-3	Bcells	1.12187	-0.190499	-0.38949	-0.234573	-0.285685	0.79757	1.23219	3.50873	-0.415863	4.62894	-0.784744	-0.24188	-0.430335	-0.398003	-0.30554	-0.472974	2.04736	-0.327686	-0.895891	-0.697546	-0.551308	-1.25299	-0.155169	-1.70727	-0.585088	-0.828693	0.817758	-0.220274	1.75672	-0.231874	2.36627	-0.257785	-1.04221	-0.67539	-0.213148	3.31966	-0.809616
ACGTTCCTCAACCCGG-9	Bcells	-0.817887	-0.190499	-0.38949	-0.234573	-0.285685	1.90686	0.70817	-0.256708	2.18821	-0.284483	1.21894	-0.24188	-0.430335	-0.398003	-0.30554	-0.472974	1.37087	-0.327686	0.854707	-0.697546	-0.551308	0.583125	-0.155169	0.526512	-0.585088	1.31698	-1.09639	-0.220274	1.13683	-0.231874	-0.395252	-0.257785	-1.04221	-0.67539	-0.213148	2.3526	-0.809616
ATGTCCCAGAGGTCGT-1	Bcells	-0.817887	-0.190499	-0.38949	-0.234573	-0.285685	-1.09059	1.45425	3.93836	-0.415863	-0.284483	-0.784744	-0.24188	-0.430335	-0.398003	-0.30554	-0.472974	-0.465216	-0.327686	-0.895891	-0.697546	-0.551308	-1.25299	-0.155169	-1.70727	-0.585088	-0.828693	0.68716	-0.220274	-0.545616	-0.231874	-0.395252	-0.257785	1.55504	-0.67539	-0.213148	3.72947	-0.809616
TTGTTGTTCAGAATAG-2	Bcells	-0.817887	-0.190499	-0.38949	-0.234573	-0.285685	1.00809	-0.71408	3.92855	-0.415863	3.63428	-0.784744	-0.24188	-0.430335	-0.398003	-0.30554	-0.472974	-0.465216	-0.327686	-0.895891	-0.697546	-0.551308	-1.25299	-0.155169	0.777016	-0.585088	-0.828693	-1.09639	-0.220274	-0.545616	-0.231874	-0.395252	-0.257785	-1.04221	-0.67539	-0.213148	4.42823	1.13642
CCTTCAGCACATAGCT-10	Bcells	0.59369	-0.190499	-0.38949	-0.234573	-0.285685	0.852601	-0.71408	-0.256708	2.72911	-0.284483	-0.784744	3.33878	-0.430335	-0.398003	-0.30554	-0.472974	-0.465216	-0.327686	0.848654	-0.697546	-0.551308	0.577772	-0.155169	0.0317882	-0.585088	-0.828693	-1.09639	-0.220274	1.5635	-0.231874	-0.395252	-0.257785	-1.04221	-0.67539	4.50143	3.94255	0.464475
GGTAATCTCTAACGCA-4	Bcells	-0.817887	-0.190499	-0.38949	-0.234573	-0.285685	-1.09059	-0.71408	-0.256708	2.55892	3.41789	-0.784744	-0.24188	-0.430335	-0.398003	-0.30554	-0.472974	-0.465216	-0.327686	-0.895891	-0.697546	-0.551308	-1.25299	-0.155169	0.286243	-0.585088	-0.828693	0.899162	-0.220274	2.3243	-0.231874	-0.395252	-0.257785	-1.04221	-0.67539	-0.213148	4.20513	-0.809616
TTGTTTGAGTGATAAC-12	Bcells	-0.817887	-0.190499	-0.38949	-0.234573	-0.285685	1.60453	-0.71408	-0.256708	3.62763	-0.284483	-0.784744	-0.24188	-0.430335	-0.398003	-0.30554	-0.472974	1.64723	-0.327686	0.705198	-0.697546	-0.551308	0.450499	-0.155169	0.747012	-0.585088	-0.828693	-1.09639	-0.220274	1.39007	-0.231874	-0.395252	-0.257785	0.623068	-0.67539	-0.213148	2.74766	-0.809616
CCGGACAGTGATACCT-4	Bcells	1.33064	-0.190499	-0.38949	-0.234573	-0.285685	-1.09059	-0.71408	-0.256708	-0.415863	-0.284483	-0.784744	-0.24188	-0.430335	-0.398003	-0.30554	-0.472974	-0.465216	-0.327686	-0.895891	-0.697546	-0.551308	-1.25299	-0.155169	-1.70727	-0.585088	-0.828693	0.676803	-0.220274	2.00451	-0.231874	-0.395252	-0.257785	-1.04221	-0.67539	-0.213148	4.4142	-0.809616
TCCGTGTCAACGTATC-9	Bcells	-0.817887	-0.190499	-0.38949	-0.234573	-0.285685	-1.09059	-0.71408	-0.256708	2.7414	2.56814	0.978836	4.11448	-0.430335	-0.398003	-0.30554	-0.472974	-0.465216	-0.327686	0.64493	-0.697546	-0.551308	0.719453	-0.155169	0.191923	-0.585088	1.0992	-1.09639	-0.220274	2.02042	-0.231874	-0.395252	-0.257785	-1.04221	-0.67539	4.93555	3.32121	-0.809616
ATCATTCCAGTCACGC-2	Bcells	-0.817887	-0.190499	-0.38949	-0.234573	-0.285685	0.836519	-0.71408	3.58641	-0.415863	-0.284483	-0.784744	-0.24188	-0.430335	-0.398003	-0.30554	-0.472974	-0.465216	-0.327686	1.04775	-0.697546	-0.551308	-1.25299	-0.155169	-1.70727	-0.585088	-0.828693	1.03652	-0.220274	-0.545616	-0.231874	-0.395252	-0.257785	-1.04221	-0.67539	-0.213148	-0.27214	-0.809616
CTTCTCTAGTGTACCT-9	Bcells	-0.817887	-0.190499	-0.38949	-0.234573	-0.285685	-1.09059	-0.71408	-0.256708	3.07891	-0.284483	1.0572	3.81315	-0.430335	1.86857	-0.30554	-0.472974	-0.465216	-0.327686	0.713394	-0.697546	-0.551308	0.886364	-0.155169	0.479485	-0.585088	1.39111	-1.09639	-0.220274	2.10647	-0.231874	-0.395252	-0.257785	-1.04221	1.19373	-0.213148	2.76311	-0.809616
GATTCGAAGGCAGGGA-9	Bcells	-0.817887	-0.190499	2.15815	-0.234573	-0.285685	-1.09059	-0.71408	2.68955	1.80066	-0.284483	0.920738	4.00568	-0.430335	-0.398003	-0.30554	-0.472974	-0.465216	-0.327686	0.956866	-0.697546	0.631308	0.0372967	-0.155169	0.729419	-0.585088	1.42235	-1.09639	-0.220274	1.95633	-0.231874	-0.395252	-0.257785	-1.04221	-0.67539	3.81369	-0.27214	-0.809616
GTAATGCAGGGCAGTT-6	Bcells	-0.817887	5.32247	-0.38949	-0.234573	-0.285685	1.11053	-0.71408	3.39791	-0.415863	3.13742	-0.784744	-0.24188	-0.430335	-0.398003	-0.30554	-0.472974	-0.465216	-0.327686	-0.895891	1.72618	-0.551308	0.347516	-0.155169	0.505758	-0.585088	1.04165	0.457384	-0.220274	1.68895	-0.231874	-0.395252	-0.257785	0.880204	-0.67539	-0.213148	-0.27214	-0.809616
AATGCCATCTGCGTCT-5	Bcells	-0.817887	-0.190499	-0.38949	-0.234573	-0.285685	-1.09059	-0.71408	4.37174	-0.415863	-0.284483	-0.784744	-0.24188	-0.430335	-0.398003	-0.30554	-0.472974	-0.465216	-0.327686	-0.895891	-0.697546	-0.551308	-1.25299	-0.155169	0.626193	-0.585088	-0.828693	1.18869	-0.220274	-0.545616	-0.231874	-0.395252	-0.257785	-1.04221	-0.67539	-0.213148	-0.27214	-0.809616
CTCCAACTCGTGACTA-4	Bcells	-0.817887	-0.190499	-0.38949	-0.234573	-0.285685	1.6812	1.53224	3.35507	2.30134	3.09732	-0.784744	-0.24188	-0.430335	-0.398003	-0.30554	-0.472974	-0.465216	-0.327686	-0.895891	1.00758	-0.551308	-1.25299	-0.155169	-1.70727	-0.585088	-0.828693	1.06761	-0.220274	1.66277	-0.231874	-0.395252	-0.257785	-1.04221	-0.67539	-0.213148	3.8734	-0.809616
ACCAAACTCAAGCCCG-1	Bcells	-0.817887	-0.190499	-0.38949	-0.234573	-0.285685	-1.09059	1.45171	-0.256708	2.73646	4.33399	-0.784744	-0.24188	-0.430335	-0.398003	-0.30554	-0.472974	-0.465216	-0.327686	-0.895891	-0.697546	-0.551308	-1.25299	-0.155169	-1.70727	-0.585088	-0.828693	0.685069	-0.220274	-0.545616	-0.231874	-0.395252	-0.257785	-1.04221	-0.67539	-0.213148	-0.27214	-0.809616
ACACAGTCAAGGCCTC-3	Bcells	1.14237	-0.190499	-0.38949	-0.234573	-0.285685	-1.09059	1.25275	4.72144	-0.415863	3.27845	-0.784744	-0.24188	-0.430335	-0.398003	-0.30554	-0.472974	-0.465216	-0.327686	1.0286	-0.697546	-0.551308	1.06297	-0.155169	-1.70727	-0.585088	-0.828693	0.521418	-0.220274	1.78105	-0.231874	-0.395252	-0.257785	-1.04221	-0.67539	4.98771	3.35761	-0.809616
AATGGAATCAAGTGTC-7	Bcells	-0.817887	-0.190499	-0.38949	-0.234573	-0.285685	1.38281	1.83544	4.67584	-0.415863	3.63886	-0.784744	-0.24188	-0.430335	-0.398003	-0.30554	-0.472974	-0.465216	-0.327686	1.22327	-0.697546	-0.551308	-1.25299	-0.155169	0.405224	-0.585088	-0.828693	0.685069	-0.220274	-0.545616	-0.231874	-0.395252	-0.257785	1.16191	-0.67539	-0.213148	5.14661	-0.809616
AAGCGTTCAAGTGGTG-4	Bcells	-0.817887	-0.190499	-0.38949	-0.234573	-0.285685	1.61465	-0.71408	-0.256708	-0.415863	-0.284483	-0.784744	-0.24188	-0.430335	-0.398003	-0.30554	-0.472974	-0.465216	-0.327686	-0.895891	-0.697546	-0.551308	-1.25299	-0.155169	0.41774	-0.585088	-0.828693	-1.09639	-0.220274	2.48567	-0.231874	-0.395252	-0.257785	-1.04221	-0.67539	5.54774	-0.27214	-0.809616
TGGAGAGGTCAACCTA-9	Bcells	0.665914	-0.190499	-0.38949	-0.234573	-0.285685	0.926633	-0.71408	-0.256708	2.28883	-0.284483	0.882583	-0.24188	-0.430335	-0.398003	-0.30554	-0.472974	-0.465216	-0.327686	1.13864	-0.697546	0.60485	0.321471	-0.155169	0.777727	-0.585088	-0.828693	0.128199	-0.220274	1.21553	-0.231874	-0.395252	-0.257785	-1.04221	-0.67539	-0.213148	-0.27214	-0.809616
ATCATTCTCGGCATTA-1	Bcells	-0.817887	-0.190499	-0.38949	-0.234573	-0.285685	-1.09059	1.38726	-0.256708	2.64265	-0.284483	-0.784744	-0.24188	-0.430335	-0.398003	-0.30554	-0.472974	-0.465216	-0.327686	-0.895891	-0.697546	-0.551308	-1.25299	-0.155169	-1.70727	-0.585088	-0.828693	-1.09639	-0.220274	-0.545616	-0.231874	-0.395252	-0.257785	1.48609	-0.67539	-0.213148	-0.27214	-0.809616
GGATGTTGTTAATGAG-9	Bcells	0.663868	-0.190499	-0.38949	-0.234573	-0.285685	1.75406	1.14203	-0.256708	2.28573	-0.284483	1.29397	-0.24188	-0.430335	-0.398003	-0.30554	-0.472974	-0.465216	-0.327686	0.920262	-0.697546	-0.551308	1.02235	-0.155169	0.692042	-0.585088	0.643363	-1.09639	-0.220274	2.24466	-0.231874	-0.395252	-0.257785	-1.04221	-0.67539	-0.213148	2.47158	-0.809616
CAGGTATAGCCGTAAG-2	Bcells	-0.817887	-0.190499	-0.38949	-0.234573	-0.285685	-1.09059	-0.71408	-0.256708	-0.415863	3.58523	-0.784744	-0.24188	-0.430335	-0.398003	-0.30554	-0.472974	-0.465216	-0.327686	-0.895891	-0.697546	-0.551308	-1.25299	-0.155169	-1.70727	-0.585088	1.28641	-1.09639	-0.220274	1.98138	-0.231874	-0.395252	-0.257785	-1.04221	-0.67539	5.43553	-0.27214	-0.809616
GTTCATTAGTATCTGC-11	Bcells	0.625298	-0.190499	-0.38949	-0.234573	-0.285685	-1.09059	-0.71408	-0.256708	1.69175	-0.284483	0.836943	3.84792	-0.430335	-0.398003	-0.30554	-0.472974	1.40415	-0.327686	0.520959	-0.697546	-0.551308	-0.0260987	-0.155169	0.279068	-0.585088	0.605045	-1.09639	-0.220274	-0.545616	-0.231874	-0.395252	-0.257785	0.805866	0.970228	-0.213148	3.07914	-0.809616
AACCCAACAAGATGTA-6	Bcells	1.29933	-0.190499	-0.38949	-0.234573	-0.285685	1.71706	-0.71408	5.34242	2.6761	4.66707	-0.784744	-0.24188	-0.430335	-0.398003	-0.30554	-0.472974	-0.465216	-0.327686	-0.895891	-0.697546	-0.551308	-1.25299	-0.155169	-1.70727	-0.585088	-0.828693	1.15194	-0.220274	-0.545616	-0.231874	-0.395252	-0.257785	-1.04221	-0.67539	-0.213148	-0.27214	-0.809616
ACGTCCTGTCACAGAG-11	Bcells	-0.817887	-0.190499	-0.38949	-0.234573	-0.285685	0.749363	-0.71408	-0.256708	2.34462	-0.284483	1.09467	4.6501	-0.430335	-0.398003	-0.30554	-0.472974	-0.465216	-0.327686	0.746132	-0.697546	-0.551308	0.590726	-0.155169	0.732465	-0.585088	0.832901	-1.09639	-0.220274	2.02852	-0.231874	-0.395252	-0.257785	0.297236	1.23176	4.80193	-0.27214	-0.809616
TCAAGACAGCAAATCA-11	Bcells	0.524329	-0.190499	-0.38949	-0.234573	-0.285685	0.215922	0.996139	2.34879	2.62086	-0.284483	-0.784744	3.19275	-0.430335	-0.398003	-0.30554	-0.472974	-0.465216	-0.327686	0.99175	-0.697546	-0.551308	0.839103	-0.155169	-0.393691	-0.585088	0.504737	-1.09639	-0.220274	2.28765	-0.231874	-0.395252	-0.257785	0.328342	-0.67539	4.30916	-0.27214	0.728869
CGCATAAGTATAGCTC-4	Bcells	-0.817887	-0.190499	-0.38949	-0.234573	-0.285685	1.21923	1.4429	4.34963	-0.415863	2.93865	-0.784744	-0.24188	-0.430335	-0.398003	-0.30554	-0.472974	-0.465216	-0.327686	-0.895891	0.92758	-0.551308	0.254546	-0.155169	0.0282022	-0.585088	0.933006	0.677828	-0.220274	1.55915	-0.231874	-0.395252	-0.257785	0.768534	1.34666	-0.213148	-0.27214	-0.809616
GACCCAGCACATTCGA-1	Bcells	-0.817887	-0.190499	-0.38949	-0.234573	-0.285685	1.03574	-0.71408	3.9837	-0.415863	-0.284483	-0.784744	-0.24188	-0.430335	2.62249	-0.30554	-0.472974	-0.465216	-0.327686	-0.895891	-0.697546	-0.551308	-1.25299	-0.155169	-1.70727	-0.585088	-0.828693	-1.09639	-0.220274	-0.545616	-0.231874	-0.395252	-0.257785	1.18835	-0.67539	-0.213148	3.77272	-0.809616
CTTTCAAGTAACAGTA-7	Bcells	-0.817887	-0.190499	-0.38949	-0.234573	-0.285685	-1.09059	-0.71408	-0.256708	-0.415863	4.53381	-0.784744	-0.24188	-0.430335	-0.398003	-0.30554	-0.472974	-0.465216	-0.327686	1.33016	1.38041	-0.551308	-1.25299	-0.155169	-1.70727	-0.585088	-0.828693	1.27759	-0.220274	-0.545616	-0.231874	2.83275	-0.257785	1.27308	-0.67539	-0.213148	-0.27214	-0.809616
GCTCAAAGTGCGTTTA-5	Bcells	1.55506	-0.190499	-0.38949	-0.234573	-0.285685	-1.09059	-0.71408	-0.256708	-0.415863	4.02855	-0.784744	-0.24188	-0.430335	-0.398003	-0.30554	-0.472974	-0.465216	-0.327686	-0.895891	-0.697546	-0.551308	-1.25299	-0.155169	-1.70727	-0.585088	-0.828693	0.862012	-0.220274	2.27087	-0.231874	-0.395252	-0.257785	0.992434	-0.67539	5.07346	-0.27214	0.988886
GTGAGTTGTCGAACGA-11	Bcells	1.13316	-0.190499	-0.38949	-0.234573	-0.285685	0.595712	-0.71408	-0.256708	2.84135	-0.284483	1.16191	-0.24188	-0.430335	1.49476	-0.30554	-0.472974	1.30787	-0.327686	1.01955	-0.697546	-0.551308	0.919153	-0.155169	0.573792	-0.585088	0.892351	-1.09639	-0.220274	2.22084	-0.231874	-0.395252	-0.257785	1.11023	-0.67539	3.41864	3.34056	-0.809616
CGGAATTGTTCCTAGA-9	Bcells	-0.817887	-0.190499	-0.38949	-0.234573	-0.285685	1.58645	0.842216	-0.256708	2.94438	-0.284483	-0.784744	-0.24188	-0.430335	-0.398003	-0.30554	-0.472974	-0.465216	-0.327686	0.990689	-0.697546	-0.551308	0.703082	-0.155169	0.173377	-0.585088	1.08037	-1.09639	-0.220274	1.99768	-0.231874	-0.395252	-0.257785	-1.04221	-0.67539	-0.213148	3.28612	-0.809616
TGACCCTCAGGTGAGT-5	Bcells	-0.817887	-0.190499	-0.38949	-0.234573	-0.285685	-1.09059	1.47503	-0.256708	-0.415863	4.37668	-0.784744	-0.24188	-0.430335	-0.398003	-0.30554	-0.472974	-0.465216	-0.327686	-0.895891	1.30193	1.4469	-1.25299	-0.155169	-1.70727	-0.585088	-0.828693	1.20602	-0.220274	-0.545616	-0.231874	-0.395252	-0.257785	-1.04221	-0.67539	-0.213148	-0.27214	1.15967
GTTCGCTGTATCAGGG-11	Bcells	-0.817887	-0.190499	-0.38949	-0.234573	-0.285685	1.3404	0.666431	-0.256708	2.44434	-0.284483	-0.784744	-0.24188	-0.430335	-0.398003	-0.30554	-0.472974	-0.465216	-0.327686	1.48341	-0.697546	-0.551308	0.54542	-0.155169	0.209461	-0.585088	1.117	-1.09639	-0.220274	1.51931	-0.231874	-0.395252	-0.257785	0.73426	0.8935	3.43731	2.27557	-0.809616
AACAGGGAGAGGATGA-6	Bcells	-0.817887	-0.190499	-0.38949	-0.234573	-0.285685	1.46028	1.53077	-0.256708	-0.415863	4.29484	-0.784744	-0.24188	-0.430335	-0.398003	-0.30554	-0.472974	1.66169	-0.327686	-0.895891	-0.697546	-0.551308	-1.25299	-0.155169	0.265009	1.19886	-0.828693	1.30091	-0.220274	-0.545616	-0.231874	1.94239	-0.257785	-1.04221	-0.67539	-0.213148	-0.27214	-0.809616
TGTGTGAAGTTCCATG-12	Bcells	-0.817887	-0.190499	-0.38949	-0.234573	-0.285685	0.743951	0.596854	-0.256708	2.56482	2.74557	1.33304	2.39087	-0.430335	-0.398003	-0.30554	-0.472974	1.22717	-0.327686	0.386819	-0.697546	-0.551308	0.482131	-0.155169	0.507757	-0.585088	0.827471	-1.09639	-0.220274	1.69134	-0.231874	-0.395252	-0.257785	1.16657	-0.67539	-0.213148	2.81474	-0.809616
GTCTGTCTCTAGTACG-2	Bcells	-0.817887	-0.190499	-0.38949	-0.234573	-0.285685	-1.09059	1.42935	-0.256708	2.70393	-0.284483	-0.784744	-0.24188	-0.430335	-0.398003	-0.30554	-0.472974	-0.465216	-0.327686	-0.895891	-0.697546	-0.551308	-1.25299	-0.155169	0.38342	-0.585088	-0.828693	0.666682	-0.220274	1.98996	-0.231874	-0.395252	-0.257785	-1.04221	-0.67539	-0.213148	3.68353	-0.809616
TGGAGAGGTACAGTCT-1	Bcells	-0.817887	-0.190499	-0.38949	-0.234573	-0.285685	1.02805	-0.71408	-0.256708	-0.415863	-0.284483	1.661	-0.24188	-0.430335	-0.398003	-0.30554	-0.472974	-0.465216	-0.327686	-0.895891	-0.697546	-0.551308	-1.25299	-0.155169	0.422831	-0.585088	-0.828693	1.01571	-0.220274	2.03776	-0.231874	-0.395252	-0.257785	-1.04221	-0.67539	-0.213148	-0.27214	-0.809616
TTCCACGTCATGCAGT-9	Bcells	0.756478	-0.190499	-0.38949	-0.234573	-0.285685	1.47443	-0.71408	-0.256708	1.88333	-0.284483	-0.784744	-0.24188	-0.430335	-0.398003	-0.30554	-0.472974	-0.465216	-0.327686	1.23161	-0.697546	-0.551308	0.401064	-0.155169	0.944231	-0.585088	-0.828693	-1.09639	-0.220274	1.32303	-0.231874	-0.395252	-0.257785	0.565392	-0.67539	-0.213148	-0.27214	-0.809616
CTAACTTGTTGGCTAT-9	Bcells	-0.817887	-0.190499	-0.38949	-0.234573	-0.285685	1.42888	-0.71408	-0.256708	2.25345	-0.284483	-0.784744	3.88455	-0.430335	-0.398003	-0.30554	-0.472974	1.42652	-0.327686	-0.895891	-0.697546	-0.551308	0.621875	-0.155169	0.296859	-0.585088	0.622202	-1.09639	-0.220274	1.88498	-0.231874	-0.395252	-0.257785	-1.04221	-0.67539	3.66166	2.43214	-0.809616
ATGGAGGGTTCACCGG-3	Bcells	-0.817887	-0.190499	-0.38949	-0.234573	-0.285685	1.40051	-0.71408	3.96837	-0.415863	-0.284483	-0.784744	-0.24188	-0.430335	-0.398003	-0.30554	-0.472974	-0.465216	-0.327686	-0.895891	-0.697546	-0.551308	-1.25299	-0.155169	-1.70727	-0.585088	-0.828693	0.699917	-0.220274	2.49191	-0.231874	-0.395252	-0.257785	-1.04221	-0.67539	-0.213148	-0.27214	-0.809616
TCAGGTACACCTCAGG-10	Bcells	-0.817887	-0.190499	-0.38949	-0.234573	-0.285685	0.7698	-0.71408	-0.256708	2.37528	-0.284483	0.549417	-0.24188	-0.430335	-0.398003	-0.30554	-0.472974	-0.465216	-0.327686	1.35264	-0.697546	-0.551308	0.843603	-0.155169	0.706324	-0.585088	1.28959	-0.116499	-0.220274	1.28343	-0.231874	-0.395252	-0.257785	1.13505	0.678459	-0.213148	2.5813	-0.809616
CGAGGAATCATACGAC-12	Bcells	0.372681	-0.190499	-0.38949	-0.234573	-0.285685	1.07082	-0.71408	-0.256708	1.32283	-0.284483	0.950762	2.87029	-0.430335	1.24823	-0.30554	-0.472974	-0.465216	-0.327686	1.42	-0.697546	-0.551308	1.15199	-0.155169	0.537757	-0.585088	1.07358	-0.113808	-0.220274	1.543	-0.231874	-0.395252	-0.257785	0.534872	-0.67539	-0.213148	3.49818	-0.809616
GGATCTAGTACGACTT-6	Bcells	-0.817887	-0.190499	-0.38949	-0.234573	-0.285685	1.17036	1.39291	-0.256708	-0.415863	3.53235	-0.784744	-0.24188	-0.430335	-0.398003	-0.30554	-0.472974	-0.465216	-0.327686	-0.895891	-0.697546	-0.551308	-1.25299	-0.155169	-1.70727	-0.585088	-0.828693	0.95179	-0.220274	1.94685	-0.231874	-0.395252	-0.257785	-1.04221	-0.67539	-0.213148	-0.27214	-0.809616
CGTGCTTCAGACCATT-12	Bcells	-0.817887	-0.190499	-0.38949	-0.234573	-0.285685	1.07947	-0.71408	-0.256708	1.75007	-0.284483	-0.784744	2.74665	-0.430335	-0.398003	-0.30554	-0.472974	-0.465216	-0.327686	1.29279	-0.697546	-0.551308	0.746765	-0.155169	0.474524	-0.585088	1.01051	-1.09639	-0.220274	1.65175	-0.231874	-0.395252	-0.257785	0.848197	-0.67539	-0.213148	-0.27214	-0.809616
CGTCCATTCCGCAGTG-11	Bcells	0.588426	-0.190499	-0.38949	-0.234573	-0.285685	0.847184	-0.71408	-0.256708	2.1712	-0.284483	-0.784744	4.70763	-0.430335	-0.398003	-0.30554	-0.472974	-0.465216	-0.327686	1.05851	-0.697546	-0.551308	1.04832	-0.155169	0.890165	-0.585088	0.568414	-1.09639	-0.220274	1.55699	-0.231874	-0.395252	-0.257785	0.393792	-0.67539	-0.213148	-0.27214	-0.809616
CTGCTCACACTTCCTG-10	Bcells	-0.817887	-0.190499	-0.38949	-0.234573	-0.285685	0.643306	0.706381	-0.256708	2.73554	2.28869	-0.784744	2.61083	-0.430335	-0.398003	-0.30554	-0.472974	-0.465216	-0.327686	0.493988	-0.697546	-0.551308	1.01191	-0.155169	0.623074	-0.585088	0.940926	-1.09639	-0.220274	-0.545616	-0.231874	-0.395252	-0.257785	0.403391	-0.67539	3.54295	3.72361	-0.809616
CTTCTAATCTACTGCC-9	Bcells	0.627817	-0.190499	-0.38949	-0.234573	-0.285685	1.04093	-0.71408	2.54968	1.69543	-0.284483	0.839774	-0.24188	-0.430335	-0.398003	-0.30554	-0.472974	1.40741	-0.327686	1.09932	-0.697546	-0.551308	1.08438	-0.155169	0.555949	-0.585088	0.971928	-1.09639	-0.220274	-0.545616	-0.231874	-0.395252	-0.257785	0.434016	-0.67539	5.17884	3.78259	-0.809616
GTGGCGTCAACTCGTA-10	Bcells	1.36602	-0.190499	-0.38949	-0.234573	-0.285685	0.55177	-0.71408	-0.256708	2.91993	-0.284483	0.704987	-0.24188	-0.430335	-0.398003	-0.30554	-0.472974	1.25204	-0.327686	0.974526	-0.697546	-0.551308	-0.12593	-0.155169	0.804589	-0.585088	0.847504	-1.09639	-0.220274	1.90145	-0.231874	-0.395252	-0.257785	-1.04221	-0.67539	-0.213148	2.85208	0.38701
AGACAAAGTCCAACGC-4	Bcells	1.04997	-0.190499	-0.38949	-0.234573	-0.285685	1.68848	-0.71408	-0.256708	3.60537	3.79817	-0.784744	-0.24188	-0.430335	-0.398003	-0.30554	-0.472974	1.95422	-0.327686	-0.895891	-0.697546	-0.551308	0.334923	-0.155169	0.120732	-0.585088	-0.828693	1.07376	-0.220274	1.67137	-0.231874	-0.395252	-0.257785	-1.04221	-0.67539	4.74255	4.59685	-0.809616
GGAGATGCACTAGGTT-6	Bcells	1.39236	5.17575	-0.38949	-0.234573	-0.285685	1.06086	1.72791	-0.256708	-0.415863	-0.284483	-0.784744	-0.24188	-0.430335	-0.398003	-0.30554	-0.472974	-0.465216	-0.327686	-0.895891	0.981885	-0.551308	0.625996	-0.155169	0.0861949	-0.585088	-0.828693	1.50877	-0.220274	1.62949	-0.231874	2.21367	-0.257785	0.829042	-0.67539	-0.213148	-0.27214	-0.809616
TCCTTCTGTAACATCC-10	Bcells	-0.817887	-0.190499	-0.38949	-0.234573	-0.285685	0.316658	-0.71408	-0.256708	1.69543	-0.284483	0.839774	2.67127	-0.430335	-0.398003	-0.30554	-0.472974	-0.465216	-0.327686	0.883521	-0.697546	-0.551308	0.474719	-0.155169	0.0665451	-0.585088	1.1903	-1.09639	-0.220274	1.86655	-0.231874	-0.395252	-0.257785	-1.04221	-0.67539	5.17884	2.40483	0.495278
ACTGCAATCTCCATAT-4	Bcells	-0.817887	-0.190499	-0.38949	-0.234573	-0.285685	0.609014	1.63866	3.86233	2.68296	-0.284483	-0.784744	3.27647	-0.430335	-0.398003	-0.30554	-0.472974	-0.465216	-0.327686	-0.895891	-0.697546	-0.551308	0.231375	-0.155169	-1.70727	-0.585088	-0.828693	0.344634	-0.220274	2.42637	-0.231874	-0.395252	-0.257785	-1.04221	-0.67539	-0.213148	2.96097	0.766371
TCTTTGAGTATGGTAA-2	Bcells	-0.817887	-0.190499	-0.38949	-0.234573	-0.285685	1.3988	-0.71408	3.53509	2.43677	-0.284483	-0.784744	-0.24188	-0.430335	-0.398003	-0.30554	-0.472974	-0.465216	-0.327686	1.0218	-0.697546	-0.551308	0.730452	-0.155169	-1.70727	-0.585088	-0.828693	1.01426	-0.220274	1.77283	-0.231874	-0.395252	-0.257785	-1.04221	-0.67539	-0.213148	-0.27214	-0.809616
CTCAATTGTTGGTGTT-5	Bcells	1.6957	-0.190499	-0.38949	-0.234573	-0.285685	1.35614	1.42451	3.88083	-0.415863	4.28418	1.61033	-0.24188	-0.430335	-0.398003	-0.30554	-0.472974	-0.465216	-0.327686	-0.895891	-0.697546	-0.551308	0.559005	-0.155169	-1.70727	-0.585088	-0.828693	1.16387	-0.220274	1.98423	-0.231874	-0.395252	-0.257785	-1.04221	-0.67539	-0.213148	-0.27214	-0.809616
GTTAGTGCATTGCCGG-11	Bcells	-0.817887	-0.190499	-0.38949	-0.234573	-0.285685	1.36149	-0.71408	-0.256708	1.62278	-0.284483	0.783872	4.064	-0.430335	-0.398003	-0.30554	-0.472974	-0.465216	-0.327686	1.32232	-0.697546	-0.551308	0.825695	-0.155169	0.503965	-0.585088	1.13812	-1.09639	-0.220274	1.11127	-0.231874	-0.395252	-0.257785	-1.04221	-0.67539	3.49053	2.31271	-0.809616
TATCGCCAGGCACAAC-4	Bcells	1.27867	-0.190499	-0.38949	-0.234573	-0.285685	-1.09059	-0.71408	5.30161	-0.415863	-0.284483	-0.784744	-0.24188	-0.430335	-0.398003	-0.30554	-0.472974	-0.465216	-0.327686	1.16241	-0.697546	-0.551308	0.529349	-0.155169	0.344556	-0.585088	-0.828693	-1.09639	-0.220274	1.94282	-0.231874	-0.395252	-0.257785	1.09861	-0.67539	-0.213148	-0.27214	-0.809616
TCAGCCTAGCCTGGAA-7	Bcells	-0.817887	-0.190499	-0.38949	-0.234573	-0.285685	1.05951	-0.71408	-0.256708	-0.415863	4.83601	-0.784744	5.43487	-0.430335	-0.398003	-0.30554	-0.472974	-0.465216	-0.327686	-0.895891	-0.697546	1.1698	-1.25299	-0.155169	-1.70727	-0.585088	-0.828693	1.04265	-0.220274	3.13618	-0.231874	-0.395252	-0.257785	-1.04221	-0.67539	-0.213148	3.81793	-0.809616
ACACAGTCAATGAGCG-5	Bcells	1.38544	-0.190499	-0.38949	-0.234573	-0.285685	-1.09059	-0.71408	-0.256708	-0.415863	-0.284483	-0.784744	-0.24188	-0.430335	-0.398003	-0.30554	-0.472974	-0.465216	-0.327686	1.26723	1.52653	-0.551308	-1.25299	-0.155169	0.0795601	-0.585088	-0.828693	1.14033	-0.220274	-0.545616	-0.231874	-0.395252	-0.257785	1.20764	-0.67539	-0.213148	-0.27214	0.838339
ATCGATGGTGGCTAGA-11	Bcells	-0.817887	-0.190499	-0.38949	-0.234573	-0.285685	-1.09059	0.836741	-0.256708	1.84137	-0.284483	1.36825	5.86166	-0.430335	-0.398003	-0.30554	-0.472974	-0.465216	-0.327686	-0.895891	-0.697546	-0.551308	0.888724	-0.155169	0.538951	-0.585088	1.07478	-1.09639	-0.220274	1.28893	-0.231874	-0.395252	-0.257785	0.536058	1.08705	3.88766	3.27569	-0.809616
ATGATCGCAAGGCCTC-9	Bcells	-0.817887	-0.190499	-0.38949	-0.234573	-0.285685	0.540878	-0.71408	-0.256708	-0.415863	-0.284483	-0.784744	4.3375	-0.430335	-0.398003	-0.30554	-0.472974	-0.465216	-0.327686	-0.895891	-0.697546	-0.551308	1.00508	-0.155169	0.672239	-0.585088	1.20811	-1.09639	-0.220274	2.15178	-0.231874	-0.395252	-0.257785	0.669226	-0.67539	5.22641	3.93598	-0.809616
ACTGTCCCAGTAGATA-10	Bcells	0.403939	-0.190499	-0.38949	-0.234573	-0.285685	1.3476	-0.71408	-0.256708	1.36848	-0.284483	0.588205	-0.24188	-0.430335	-0.398003	-0.30554	-0.472974	-0.465216	-0.327686	0.652982	-0.697546	-0.551308	0.664208	-0.155169	0.791307	-0.585088	0.953145	-0.0880103	-0.220274	1.58321	-0.231874	-0.395252	-0.257785	0.789234	-0.67539	-0.213148	-0.27214	-0.809616
ATGAGGGGTACTCCCT-6	Bcells	-0.817887	-0.190499	-0.38949	-0.234573	-0.285685	1.58726	-0.71408	3.90441	3.2729	-0.284483	-0.784744	-0.24188	-0.430335	-0.398003	-0.30554	-0.472974	2.31139	-0.327686	1.20859	1.26692	-0.551308	-1.25299	-0.155169	0.390588	-0.585088	-0.828693	1.17405	-0.220274	1.99865	-0.231874	-0.395252	-0.257785	-1.04221	-0.67539	-0.213148	-0.27214	-0.809616
GAGATGGCACCGTGGT-12	Bcells	-0.817887	-0.190499	-0.38949	-0.234573	-0.285685	1.19473	0.596382	2.27865	2.018	-0.284483	-0.784744	3.86981	-0.430335	-0.398003	-0.30554	-0.472974	-0.465216	-0.327686	0.740281	-0.697546	-0.551308	0.805626	-0.155169	0.783525	-0.585088	1.04315	-1.09639	-0.220274	1.0046	-0.231874	-0.395252	-0.257785	0.659557	-0.67539	3.25209	3.21673	-0.809616
GTGTTCCAGATAACAC-2	Bcells	-0.817887	-0.190499	-0.38949	-0.234573	-0.285685	1.58243	1.43179	3.89491	-0.415863	4.29752	-0.784744	-0.24188	-0.430335	-0.398003	-0.30554	-0.472974	-0.465216	-0.327686	-0.895891	-0.697546	-0.551308	0.565175	-0.155169	0.980203	-0.585088	-0.828693	0.668688	-0.220274	-0.545616	-0.231874	-0.395252	-0.257785	1.14164	-0.67539	-0.213148	-0.27214	-0.809616
ATGCATGGTGATACAA-6	Bcells	1.59399	-0.190499	-0.38949	-0.234573	-0.285685	-1.09059	1.3237	3.68579	-0.415863	3.40697	-0.784744	-0.24188	1.61433	-0.398003	-0.30554	-0.472974	-0.465216	-0.327686	-0.895891	-0.697546	-0.551308	-1.25299	-0.155169	0.280365	-0.585088	-0.828693	1.21157	-0.220274	1.86497	-0.231874	-0.395252	-0.257785	-1.04221	-0.67539	-0.213148	3.48855	-0.809616
TAACTTCAGTTGGGAC-7	Bcells	-0.817887	-0.190499	-0.38949	-0.234573	-0.285685	1.14118	1.97138	-0.256708	-0.415863	4.58024	1.79159	-0.24188	-0.430335	-0.398003	-0.30554	-0.472974	-0.465216	-0.327686	1.35503	1.40362	1.23517	-1.25299	-0.155169	0.536566	-0.585088	-0.828693	1.11252	-0.220274	-0.545616	-0.231874	-0.395252	-0.257785	-1.04221	-0.67539	-0.213148	-0.27214	-0.809616
TCCTCCCCAGGACGAT-2	Bcells	-0.817887	-0.190499	-0.38949	-0.234573	-0.285685	-1.09059	1.23051	4.24224	-0.415863	-0.284483	-0.784744	-0.24188	-0.430335	-0.398003	-0.30554	-0.472974	2.53681	-0.327686	-0.895891	-0.697546	-0.551308	-1.25299	-0.155169	-1.70727	-0.585088	-0.828693	0.816356	-0.220274	2.20521	-0.231874	-0.395252	-0.257785	1.32434	-0.67539	-0.213148	4.01934	-0.809616
ATGGAGGAGGCGTTAG-11	Bcells	-0.817887	-0.190499	-0.38949	-0.234573	-0.285685	0.871079	-0.71408	2.51833	2.20655	-0.284483	0.82163	-0.24188	-0.430335	-0.398003	-0.30554	-0.472974	1.38649	-0.327686	1.2371	-0.697546	-0.551308	0.783885	-0.155169	0.53911	-0.585088	0.955245	0.0834309	-0.220274	2.03312	-0.231874	-0.395252	-0.257785	-1.04221	-0.67539	-0.213148	-0.27214	-0.809616
CTCACTGAGAGTTGAT-6	Bcells	1.171	-0.190499	-0.38949	-0.234573	-0.285685	0.845391	1.28148	3.6041	-0.415863	4.02174	-0.784744	-0.24188	-0.430335	-0.398003	-0.30554	-0.472974	2.111	-0.327686	-0.895891	1.12515	-0.551308	1.08786	-0.155169	0.611383	-0.585088	-0.828693	0.545047	-0.220274	1.81503	-0.231874	-0.395252	-0.257785	-1.04221	-0.67539	-0.213148	-0.27214	-0.809616
CCACACTAGGCTCACC-4	Bcells	-0.817887	-0.190499	-0.38949	-0.234573	-0.285685	-1.09059	1.52348	-0.256708	-0.415863	3.08174	-0.784744	-0.24188	-0.430335	-0.398003	-0.30554	-0.472974	-0.465216	-0.327686	-0.895891	-0.697546	-0.551308	0.321471	-0.155169	-1.70727	-0.585088	-0.828693	0.4321	-0.220274	2.10131	-0.231874	-0.395252	-0.257785	-1.04221	-0.67539	-0.213148	3.15721	-0.809616
AACAACCAGGTTATAG-5	Bcells	-0.817887	-0.190499	-0.38949	-0.234573	-0.285685	0.880572	-0.71408	-0.256708	-0.415863	-0.284483	-0.784744	-0.24188	-0.430335	-0.398003	-0.30554	-0.472974	-0.465216	-0.327686	-0.895891	-0.697546	-0.551308	0.983278	-0.155169	-1.70727	-0.585088	1.18308	1.07458	-0.220274	1.85793	-0.231874	-0.395252	-0.257785	-1.04221	-0.67539	5.15956	3.47755	-0.809616
GGGCTCAGTTAGCTAC-4	Bcells	1.3882	-0.190499	-0.38949	-0.234573	-0.285685	1.05681	1.4994	5.20656	2.80588	-0.284483	-0.784744	-0.24188	-0.430335	-0.398003	-0.30554	-0.472974	-0.465216	-0.327686	-0.895891	-0.697546	-0.551308	-1.25299	-0.155169	-1.70727	-0.585088	-0.828693	0.724302	-0.220274	-0.545616	-0.231874	-0.395252	-0.257785	-1.04221	-0.67539	-0.213148	-0.27214	-0.809616
GCCATTCTCCTCAGAA-11	Bcells	-0.817887	-0.190499	-0.38949	-0.234573	-0.285685	1.28899	-0.71408	-0.256708	3.04644	-0.284483	0.706642	5.65248	-0.430335	-0.398003	-0.30554	-0.472974	-0.465216	-0.327686	1.24973	-0.697546	-0.551308	1.15241	-0.155169	-0.408361	-0.585088	0.849039	-1.09639	-0.220274	2.04839	-0.231874	-0.395252	-0.257785	1.06463	0.838004	4.26746	3.54838	0.388339
AACAAGAAGCTTACGT-6	Bcells	-0.817887	-0.190499	-0.38949	-0.234573	-0.285685	0.81583	1.63214	3.54515	-0.415863	-0.284483	-0.784744	-0.24188	-0.430335	-0.398003	-0.30554	-0.472974	-0.465216	-0.327686	-0.895891	-0.697546	-0.551308	-1.25299	-0.155169	0.209461	-0.585088	-0.828693	1.46925	-0.220274	-0.545616	-0.231874	-0.395252	-0.257785	-1.04221	1.99099	-0.213148	-0.27214	-0.809616
CGTTAGATCACCTACC-6	Bcells	-0.817887	-0.190499	-0.38949	-0.234573	-0.285685	-1.09059	1.33378	3.70529	2.56482	-0.284483	-0.784744	-0.24188	-0.430335	-0.398003	-0.30554	-0.472974	-0.465216	-0.327686	-0.895891	-0.697546	1.03902	-1.25299	-0.155169	0.663109	-0.585088	-0.828693	1.32262	-0.220274	2.32916	-0.231874	-0.395252	-0.257785	-1.04221	1.65191	-0.213148	-0.27214	1.03261
GATCACAAGGCAGGTT-3	Bcells	-0.817887	-0.190499	-0.38949	-0.234573	-0.285685	-1.09059	-0.71408	3.80008	-0.415863	-0.284483	-0.784744	-0.24188	-0.430335	-0.398003	-0.30554	-0.472974	-0.465216	-0.327686	-0.895891	-0.697546	-0.551308	-1.25299	-0.155169	-1.70727	-0.585088	-0.828693	0.628369	-0.220274	1.93486	-0.231874	-0.395252	-0.257785	-1.04221	-0.67539	-0.213148	5.24747	-0.809616
GGTGAAGCAGGGACTA-3	Bcells	-0.817887	-0.190499	-0.38949	-0.234573	-0.285685	1.36089	-0.71408	3.8902	2.70393	3.59837	-0.784744	-0.24188	-0.430335	-0.398003	-0.30554	-0.472974	-0.465216	-0.327686	-0.895891	-0.697546	-0.551308	-1.25299	-0.155169	-1.70727	-0.585088	-0.828693	1.55779	-0.220274	2.71081	-0.231874	-0.395252	-0.257785	-1.04221	-0.67539	-0.213148	4.39124	-0.809616
CTAAGTGCAAATCGTC-3	Bcells	1.39097	-0.190499	-0.38949	-0.234573	-0.285685	-1.09059	1.50218	4.0311	-0.415863	-0.284483	-0.784744	-0.24188	-0.430335	-0.398003	-0.30554	-0.472974	-0.465216	-0.327686	-0.895891	-0.697546	-0.551308	-1.25299	-0.155169	0.454456	-0.585088	-0.828693	1.22865	-0.220274	-0.545616	-0.231874	-0.395252	-0.257785	-1.04221	-0.67539	-0.213148	-0.27214	-0.809616
TAACCAGCACCCTATC-5	Bcells	-0.817887	-0.190499	-0.38949	-0.234573	-0.285685	1.53084	-0.71408	4.2259	-0.415863	-0.284483	-0.784744	-0.24188	-0.430335	-0.398003	-0.30554	-0.472974	-0.465216	-0.327686	-0.895891	-0.697546	-0.551308	-1.25299	-0.155169	-1.70727	-0.585088	-0.828693	1.12621	-0.220274	2.19522	-0.231874	-0.395252	-0.257785	1.31575	-0.67539	-0.213148	-0.27214	-0.809616
AAGTTCGGTGTGTCGC-4	Bcells	-0.817887	-0.190499	-0.38949	-0.234573	-0.285685	-1.09059	2.12325	4.48563	-0.415863	-0.284483	-0.784744	-0.24188	-0.430335	-0.398003	-0.30554	-0.472974	-0.465216	-0.327686	-0.895891	-0.697546	-0.551308	1.015	-0.155169	0.310441	-0.585088	-0.828693	0.605139	-0.220274	2.35403	-0.231874	-0.395252	-0.257785	1.06301	-0.67539	5.25685	4.25151	-0.809616
TAGACTGTCTGTCTCG-2	Bcells	-0.817887	-0.190499	-0.38949	-0.234573	-0.285685	1.13335	-0.71408	-0.256708	-0.415863	-0.284483	-0.784744	-0.24188	-0.430335	-0.398003	-0.30554	-0.472974	-0.465216	-0.327686	-0.895891	-0.697546	-0.551308	-1.25299	-0.155169	0.528695	-0.585088	-0.828693	1.36294	-0.220274	2.16615	-0.231874	-0.395252	-0.257785	-1.04221	-0.67539	-0.213148	-0.27214	-0.809616
GGGATCCCAACAAAGT-8	Bcells	-0.817887	-0.190499	-0.38949	-0.234573	-0.285685	1.67688	1.52784	-0.256708	-0.415863	3.77678	-0.784744	-0.24188	-0.430335	-0.398003	-0.30554	-0.472974	-0.465216	-0.327686	1.29776	1.35017	1.18973	0.646556	-0.155169	0.479485	-0.585088	-0.828693	1.48512	-0.220274	2.10647	-0.231874	-0.395252	-0.257785	-1.04221	-0.67539	-0.213148	-0.27214	-0.809616
TTACTGTTCTGGTTGA-3	Bcells	-0.817887	-0.190499	-0.38949	-0.234573	-0.285685	-1.09059	1.53965	3.36915	-0.415863	3.1105	-0.784744	-0.24188	-0.430335	-0.398003	-0.30554	-0.472974	-0.465216	-0.327686	-0.895891	1.01423	-0.551308	-1.25299	-0.155169	0.491001	-0.585088	-0.828693	0.757404	-0.220274	1.67137	-0.231874	-0.395252	-0.257785	0.865078	-0.67539	-0.213148	-0.27214	-0.809616
GTCGAATCAGCTCATA-7	Bcells	-0.817887	-0.190499	-0.38949	-0.234573	-0.285685	1.77062	-0.71408	4.26555	2.98631	-0.284483	-0.784744	-0.24188	-0.430335	-0.398003	-0.30554	-0.472974	-0.465216	-0.327686	-0.895891	-0.697546	-0.551308	0.727493	-0.155169	0.948492	-0.585088	-0.828693	-1.09639	-0.220274	2.21947	-0.231874	-0.395252	-0.257785	-1.04221	-0.67539	5.96772	4.04158	-0.809616
TGGTACACAAGTGTCT-9	Bcells	0.389732	-0.190499	-0.38949	-0.234573	-0.285685	1.00686	-0.71408	2.08751	2.96199	-0.284483	-0.784744	3.34125	-0.430335	-0.398003	-0.30554	-0.472974	-0.465216	-0.327686	0.849859	-0.697546	-0.551308	0.650817	-0.155169	0.819215	-0.585088	0.371021	-1.09639	-0.220274	1.30905	-0.231874	-0.395252	-0.257785	0.773529	-0.67539	-0.213148	-0.27214	-0.809616
CAACAGTTCGCCGTGA-11	Bcells	-0.817887	-0.190499	-0.38949	-0.234573	-0.285685	0.904761	-0.71408	-0.256708	3.36716	-0.284483	-0.784744	3.44531	-0.430335	-0.398003	-0.30554	-0.472974	-0.465216	-0.327686	1.2713	-0.697546	-0.551308	0.623637	-0.155169	-0.276059	-0.585088	0.624146	-1.09639	-0.220274	1.62626	-0.231874	-0.395252	-0.257785	-1.04221	-0.67539	3.66685	2.43577	-0.809616
TACTTACGTATACCCA-11	Bcells	-0.817887	-0.190499	-0.38949	-0.234573	-0.285685	-1.09059	-0.71408	-0.256708	1.90155	-0.284483	-0.784744	4.15097	-0.430335	-0.398003	-0.30554	-0.472974	-0.465216	-0.327686	0.661996	-0.697546	-0.551308	0.83976	-0.155169	0.80076	-0.585088	0.747763	0.21324	-0.220274	2.49611	-0.231874	-0.395252	-0.257785	1.18385	1.13404	3.99699	3.35439	-0.809616
TGCTTGCGTCTTCTAT-1	Bcells	1.2211	-0.190499	-0.38949	-0.234573	-0.285685	0.894162	1.33175	3.70136	-0.415863	-0.284483	-0.784744	-0.24188	-0.430335	-0.398003	-0.30554	-0.472974	-0.465216	-0.327686	1.10589	-0.697546	1.03745	-1.25299	-0.155169	0.288217	-0.585088	-0.828693	-1.09639	-0.220274	1.8745	-0.231874	-0.395252	-0.257785	-1.04221	-0.67539	-0.213148	-0.27214	-0.809616
TGTAAGCTCACCGGTG-8	Bcells	-0.817887	-0.190499	-0.38949	-0.234573	-0.285685	1.81321	-0.71408	4.04193	-0.415863	4.4366	-0.784744	-0.24188	-0.430335	-0.398003	-0.30554	-0.472974	-0.465216	-0.327686	-0.895891	-0.697546	-0.551308	-1.25299	-0.155169	-1.70727	-0.585088	-0.828693	0.731191	-0.220274	2.08273	-0.231874	-0.395252	-0.257785	1.21897	1.84966	-0.213148	3.82826	-0.809616
CATTCCGTCAGAATAG-12	Bcells	0.464395	-0.190499	-0.38949	-0.234573	-0.285685	1.30457	0.572503	-0.256708	1.45677	-0.284483	1.05983	-0.24188	-0.430335	-0.398003	-0.30554	-0.472974	-0.465216	-0.327686	1.08214	-0.697546	-0.551308	1.04722	-0.155169	0.564955	-0.585088	1.17291	-1.09639	-0.220274	2.10935	-0.231874	-0.395252	-0.257785	0.267144	-0.67539	3.18894	2.10223	-0.809616
TGTCCCAAGGATGTTA-8	Bcells	-0.817887	5.74512	-0.38949	-0.234573	-0.285685	1.62758	1.31972	-0.256708	-0.415863	4.09199	-0.784744	-0.24188	-0.430335	2.4048	-0.30554	-0.472974	-0.465216	-0.327686	-0.895891	-0.697546	-0.551308	-1.25299	-0.155169	-1.70727	-0.585088	-0.828693	1.3947	-0.220274	2.31231	-0.231874	-0.395252	-0.257785	-1.04221	-0.67539	-0.213148	-0.27214	-0.809616
AGTTCGATCCAATCTT-4	Bcells	-0.817887	-0.190499	-0.38949	-0.234573	-0.285685	1.95952	1.34822	4.47327	-0.415863	3.4514	1.52489	-0.24188	-0.430335	-0.398003	-0.30554	-0.472974	-0.465216	-0.327686	-0.895891	-0.697546	-0.551308	-1.25299	-0.155169	-1.70727	-0.585088	-0.828693	-1.09639	-0.220274	1.89398	-0.231874	-0.395252	-0.257785	-1.04221	-0.67539	-0.213148	3.5338	-0.809616
CATCCCAGTAGTTCCA-12	Bcells	-0.817887	3.81868	-0.38949	-0.234573	-0.285685	0.242116	0.31675	-0.256708	2.43385	2.20402	1.16223	3.49117	-0.430335	1.02259	-0.30554	-0.472974	-0.465216	-0.327686	1.10222	-0.697546	-0.551308	0.892463	-0.155169	0.793583	-0.585088	1.64511	-0.248483	-0.220274	1.87006	-0.231874	-0.395252	-0.257785	0.849499	1.30031	-0.213148	-0.27214	0.117702
TACGGTATCTCAACCC-6	Bcells	-0.817887	-0.190499	-0.38949	-0.234573	-0.285685	-1.09059	-0.71408	3.32749	-0.415863	3.75844	-0.784744	-0.24188	-0.430335	-0.398003	-0.30554	-0.472974	-0.465216	-0.327686	0.916811	-0.697546	-0.551308	-1.25299	-0.155169	0.46961	-0.585088	-0.828693	0.427448	-0.220274	1.6459	3.97885	-0.395252	-0.257785	-1.04221	-0.67539	-0.213148	-0.27214	-0.809616
AAGCGAGTCCGAGATT-12	Bcells	0.517273	-0.190499	-0.38949	-0.234573	-0.285685	1.2974	-0.71408	-0.256708	2.93483	-0.284483	-0.784744	4.83293	-0.430335	-0.398003	-0.30554	-0.472974	-0.465216	-0.327686	1.13811	-0.697546	-0.551308	0.697521	-0.155169	0.538155	-0.585088	1.35102	-1.09639	-0.220274	-0.545616	-0.231874	-0.395252	-0.257785	0.321138	-0.67539	4.8682	3.2742	0.395501
GATAGAAAGCTCTATG-3	Bcells	-0.817887	-0.190499	-0.38949	-0.234573	-0.285685	-1.09059	1.16298	3.37484	-0.415863	4.21042	1.31743	-0.24188	-0.430335	-0.398003	-0.30554	-0.472974	-0.465216	-0.327686	0.940755	-0.697546	0.906381	-1.25299	-0.155169	0.123599	-0.585088	-0.828693	0.447576	-0.220274	-0.545616	-0.231874	-0.395252	-0.257785	-1.04221	-0.67539	-0.213148	-0.27214	-0.809616
CTGTGGGAGTCCTACA-2	Bcells	-0.817887	-0.190499	-0.38949	-0.234573	-0.285685	-1.09059	2.34894	-0.256708	-0.415863	3.86527	-0.784744	-0.24188	-0.430335	2.75893	-0.30554	-0.472974	-0.465216	-0.327686	-0.895891	-0.697546	-0.551308	-1.25299	-0.155169	-1.70727	-0.585088	-0.828693	1.42308	-0.220274	2.61961	-0.231874	-0.395252	-0.257785	1.28911	-0.67539	-0.213148	-0.27214	-0.809616
CTCAACCTCATCAGTG-5	Bcells	1.20322	-0.190499	-0.38949	-0.234573	-0.285685	-1.09059	1.31381	-0.256708	-0.415863	-0.284483	-0.784744	-0.24188	-0.430335	-0.398003	-0.30554	-0.472974	-0.465216	-0.327686	-0.895891	-0.697546	-0.551308	0.465207	-0.155169	0.643362	-0.585088	-0.828693	0.88589	-0.220274	1.85327	-0.231874	-0.395252	-0.257785	1.02157	-0.67539	-0.213148	4.17535	-0.809616
ACAGAAATCATGGATC-10	Bcells	-0.817887	-0.190499	-0.38949	-0.234573	-0.285685	1.71985	-0.71408	-0.256708	1.9578	-0.284483	-0.784744	-0.24188	-0.430335	-0.398003	-0.30554	-0.472974	-0.465216	-0.327686	1.06581	-0.697546	-0.551308	0.634351	-0.155169	0.741394	-0.585088	1.15639	-1.09639	-0.220274	1.38355	-0.231874	-0.395252	-0.257785	-1.04221	-0.67539	-0.213148	-0.27214	-0.809616
TGTTCCGTCAAGAGTA-12	Bcells	0.675576	-0.190499	-0.38949	-0.234573	-0.285685	1.0901	-0.71408	-0.256708	2.30345	-0.284483	1.55532	3.9544	-0.430335	-0.398003	-0.30554	-0.472974	-0.465216	-0.327686	0.932175	-0.697546	-0.551308	0.651531	-0.155169	0.860296	-0.585088	1.70407	0.136173	-0.220274	2.25938	-0.231874	-0.395252	-0.257785	0.482783	-0.67539	4.72714	2.49326	-0.809616
CTCCAACCATTAAGCC-2	Bcells	-0.817887	-0.190499	-0.38949	-0.234573	-0.285685	-1.09059	1.16891	4.12105	2.32484	3.81452	-0.784744	-0.24188	-0.430335	-0.398003	-0.30554	-0.472974	-0.465216	-0.327686	-0.895891	-0.697546	0.910985	-1.25299	-0.155169	0.499806	-0.585088	-0.828693	0.949588	-0.220274	2.39682	-0.231874	-0.395252	-0.257785	-1.04221	-0.67539	-0.213148	-0.27214	-0.809616
TGTTCATAGGCCTGAA-8	Bcells	-0.817887	-0.190499	-0.38949	-0.234573	-0.285685	-1.09059	-0.71408	3.914	-0.415863	4.72485	-0.784744	-0.24188	-0.430335	-0.398003	-0.30554	-0.472974	-0.465216	-0.327686	-0.895891	1.27145	-0.551308	-1.25299	-0.155169	-1.70727	-0.585088	-0.828693	0.676803	-0.220274	-0.545616	-0.231874	-0.395252	-0.257785	-1.04221	-0.67539	-0.213148	3.70624	-0.809616
GACATCATCGCTGCGA-9	Bcells	-0.817887	-0.190499	-0.38949	-0.234573	-0.285685	0.316658	-0.71408	2.54968	2.23108	-0.284483	-0.784744	-0.24188	-0.430335	-0.398003	-0.30554	-0.472974	-0.465216	-0.327686	-0.895891	-0.697546	-0.551308	0.87107	-0.155169	0.654462	-0.585088	0.971928	-1.09639	-0.220274	1.60566	-0.231874	-0.395252	-0.257785	-1.04221	-0.67539	-0.213148	-0.27214	-0.809616
CTCTCGAGTTATGTGC-1	Bcells	-0.817887	-0.190499	-0.38949	-0.234573	-0.285685	0.672406	1.10317	-0.256708	2.22916	-0.284483	-0.784744	-0.24188	-0.430335	-0.398003	-0.30554	-0.472974	-0.465216	-0.327686	-0.895891	-0.697546	0.859935	-1.25299	-0.155169	0.0652618	-0.585088	-0.828693	0.398381	-0.220274	2.05187	-0.231874	-0.395252	-0.257785	0.807201	-0.67539	6.18592	-0.27214	-0.809616
CATACTTTCGCCGAGT-7	Bcells	-0.817887	-0.190499	-0.38949	-0.234573	-0.285685	-1.09059	-0.71408	-0.256708	2.99651	-0.284483	2.27247	-0.24188	-0.430335	-0.398003	-0.30554	-0.472974	2.56141	-0.327686	1.39809	1.44382	1.26935	0.73343	-0.155169	0.579494	-0.585088	-0.828693	0.83203	-0.220274	-0.545616	-0.231874	-0.395252	-0.257785	1.73593	-0.67539	-0.213148	-0.27214	-0.809616
TTTGGTTAGCGCAATG-5	Bcells	-0.817887	-0.190499	-0.38949	-0.234573	-0.285685	-1.09059	2.04868	4.34236	-0.415863	4.02174	-0.784744	-0.24188	-0.430335	-0.398003	-0.30554	-0.472974	-0.465216	-0.327686	-0.895891	-0.697546	1.29474	0.761131	-0.155169	0.611383	-0.585088	-0.828693	1.3625	-0.220274	2.26643	-0.231874	-0.395252	-0.257785	-1.04221	-0.67539	-0.213148	-0.27214	-0.809616
ACATCGAGTACAAACA-5	Bcells	1.26314	-0.190499	-0.38949	-0.234573	-0.285685	1.6812	-0.71408	-0.256708	2.62325	-0.284483	-0.784744	-0.24188	-0.430335	-0.398003	-0.30554	-0.472974	-0.465216	-0.327686	-0.895891	-0.697546	-0.551308	-1.25299	-0.155169	0.329356	-0.585088	-0.828693	1.1216	-0.220274	1.92439	-0.231874	-0.395252	-0.257785	-1.04221	1.69754	-0.213148	-0.27214	-0.809616
TACTGCCCAGGCGAAT-1	Bcells	-0.817887	-0.190499	-0.38949	-0.234573	-0.285685	1.37296	-0.71408	3.914	-0.415863	-0.284483	-0.784744	-0.24188	-0.430335	-0.398003	-0.30554	-0.472974	-0.465216	-0.327686	-0.895891	-0.697546	-0.551308	-1.25299	-0.155169	0.395422	-0.585088	1.30577	0.676803	-0.220274	2.00451	-0.231874	-0.395252	-0.257785	-1.04221	-0.67539	-0.213148	-0.27214	-0.809616
ACAAAGAGTAATGCGG-4	Bcells	-0.817887	-0.190499	-0.38949	-0.234573	-0.285685	1.30006	1.36738	4.51081	-0.415863	-0.284483	-0.784744	-0.24188	-0.430335	-0.398003	-0.30554	-0.472974	-0.465216	-0.327686	-0.895891	-0.697546	-0.551308	-1.25299	-0.155169	-1.70727	-0.585088	-0.828693	0.930537	-0.220274	2.63634	-0.231874	-0.395252	-0.257785	-1.04221	-0.67539	-0.213148	-0.27214	-0.809616
ATCCTATTCGTCTAAG-6	Bcells	-0.817887	-0.190499	-0.38949	-0.234573	-0.285685	0.872964	1.3099	3.65909	-0.415863	4.07396	-0.784744	-0.24188	-0.430335	-0.398003	-0.30554	-0.472974	-0.465216	-0.327686	-0.895891	-0.697546	-0.551308	-1.25299	-0.155169	0.266904	-0.585088	-0.828693	0.882632	-0.220274	2.30053	-0.231874	-0.395252	-0.257785	1.63571	-0.67539	-0.213148	-0.27214	-0.809616
ACATCCCCATAACAGA-5	Bcells	1.75195	-0.190499	-0.38949	-0.234573	-0.285685	2.00644	-0.71408	5.4803	-0.415863	-0.284483	-0.784744	-0.24188	-0.430335	-0.398003	-0.30554	-0.472974	-0.465216	-0.327686	-0.895891	-0.697546	-0.551308	0.606319	-0.155169	-1.70727	-0.585088	-0.828693	0.70863	-0.220274	-0.545616	-0.231874	-0.395252	-0.257785	-1.04221	-0.67539	-0.213148	-0.27214	-0.809616
ACCTACCGTGCCTATA-4	Bcells	0.954204	-0.190499	-0.38949	-0.234573	-0.285685	-1.09059	-0.71408	3.18326	-0.415863	2.93644	-0.784744	-0.24188	-0.430335	-0.398003	-0.30554	-0.472974	-0.465216	-0.327686	-0.895891	0.926466	0.829482	0.76325	-0.155169	-1.70727	-0.585088	-0.828693	0.366125	-0.220274	-0.545616	-0.231874	-0.395252	-0.257785	-1.04221	-0.67539	-0.213148	-0.27214	1.12965
GCTGGGTAGCAACCAG-7	Bcells	1.37727	-0.190499	-0.38949	-0.234573	-0.285685	1.41881	-0.71408	4.74764	-0.415863	-0.284483	-0.784744	-0.24188	-0.430335	-0.398003	-0.30554	-0.472974	-0.465216	-0.327686	-0.895891	-0.697546	-0.551308	-1.25299	-0.155169	-1.70727	-0.585088	-0.828693	-1.09639	-0.220274	2.51423	-0.231874	-0.395252	-0.257785	-1.04221	1.82767	-0.213148	-0.27214	-0.809616
GAGAAATAGTAAGAGG-11	Bcells	-0.817887	-0.190499	-0.38949	-0.234573	-0.285685	-1.09059	-0.71408	-0.256708	2.93959	2.52908	-0.784744	5.01181	-0.430335	-0.398003	-0.30554	-0.472974	-0.465216	-0.327686	0.62383	-0.697546	-0.551308	0.700293	-0.155169	0.661903	-0.585088	-0.828693	-1.09639	-0.220274	1.73139	-0.231874	-0.395252	-0.257785	1.14247	-0.67539	4.87671	3.98233	-0.809616
TTTATGCAGAGGCCAT-7	Bcells	-0.817887	-0.190499	-0.38949	-0.234573	-0.285685	-1.09059	1.56406	4.15082	-0.415863	-0.284483	-0.784744	-0.24188	-0.430335	-0.398003	-0.30554	-0.472974	-0.465216	-0.327686	-0.895891	-0.697546	-0.551308	-1.25299	-0.155169	-1.70727	-0.585088	-0.828693	1.28019	-0.220274	-0.545616	-0.231874	-0.395252	-0.257785	-1.04221	-0.67539	-0.213148	-0.27214	-0.809616
AGCGCCATCTACAGGT-2	Bcells	-0.817887	-0.190499	-0.38949	-0.234573	-0.285685	1.02299	1.46454	5.13819	-0.415863	-0.284483	-0.784744	-0.24188	-0.430335	-0.398003	-0.30554	-0.472974	-0.465216	-0.327686	1.23582	-0.697546	-0.551308	0.592922	-0.155169	0.41774	-0.585088	-0.828693	-1.09639	-0.220274	2.03158	-0.231874	-0.395252	-0.257785	-1.04221	-0.67539	-0.213148	-0.27214	-0.809616
ACTTATCGTTCTTAGG-7	Bcells	-0.817887	-0.190499	-0.38949	-0.234573	-0.285685	-1.09059	-0.71408	-0.256708	-0.415863	4.06329	-0.784744	-0.24188	-0.430335	-0.398003	-0.30554	-0.472974	-0.465216	-0.327686	-0.895891	-0.697546	-0.551308	-1.25299	-0.155169	0.633756	-0.585088	-0.828693	1.38154	-0.220274	2.29356	-0.231874	-0.395252	-0.257785	-1.04221	-0.67539	-0.213148	-0.27214	-0.809616
ACCAACATCCGGCAGT-7	Bcells	-0.817887	-0.190499	-0.38949	-0.234573	-0.285685	-1.09059	2.27152	4.33514	-0.415863	-0.284483	-0.784744	-0.24188	-0.430335	-0.398003	-0.30554	-0.472974	-0.465216	-0.327686	-0.895891	-0.697546	-0.551308	-1.25299	-0.155169	-1.70727	-0.585088	-0.828693	-1.09639	-0.220274	2.26202	-0.231874	-0.395252	-0.257785	-1.04221	-0.67539	-0.213148	-0.27214	-0.809616
CATCGTCTCGTGCTCT-9	Bcells	-0.817887	-0.190499	-0.38949	-0.234573	-0.285685	1.0973	0.791436	-0.256708	2.86664	-0.284483	-0.784744	4.91039	-0.430335	-0.398003	-0.30554	-0.472974	-0.465216	-0.327686	1.53052	-0.697546	-0.551308	0.523644	-0.155169	0.867609	-0.585088	0.661969	-1.09639	-0.220274	-0.545616	-0.231874	-0.395252	-0.257785	0.866571	-0.67539	-0.213148	3.18922	-0.809616
ATGAAAGTCAGAGTGG-6	Bcells	1.23544	-0.190499	-0.38949	-0.234573	-0.285685	0.908119	-0.71408	3.72919	2.5828	-0.284483	-0.784744	-0.24188	-0.430335	-0.398003	-0.30554	-0.472974	-0.465216	-0.327686	-0.895891	-0.697546	-0.551308	-1.25299	-0.155169	0.302249	-0.585088	-0.828693	1.09835	-0.220274	1.89152	-0.231874	-0.395252	-0.257785	-1.04221	-0.67539	-0.213148	3.52995	-0.809616
AAGGTAACATGTGGCC-1	Bcells	0.935135	-0.190499	-0.38949	-0.234573	-0.285685	0.615801	-0.71408	3.14624	-0.415863	3.58523	-0.784744	3.29052	-0.430335	-0.398003	-0.30554	-0.472974	-0.465216	-0.327686	0.825143	-0.697546	-0.551308	-1.25299	-0.155169	-1.70727	-0.585088	0.912854	0.660719	-0.220274	1.53508	-0.231874	-0.395252	-0.257785	1.13178	-0.67539	-0.213148	4.08311	0.772664
TATGTTCTCGTTCTGC-11	Bcells	0.612893	-0.190499	-0.38949	-0.234573	-0.285685	0.302131	0.721499	-0.256708	1.67364	-0.284483	-0.784744	4.90964	-0.430335	-0.398003	-0.30554	-0.472974	-0.465216	-0.327686	-0.895891	-0.697546	-0.551308	0.699459	-0.155169	0.42028	-0.585088	0.956509	-1.09639	-0.220274	1.84788	-0.231874	-0.395252	-0.257785	-1.04221	-0.67539	3.58293	3.75327	-0.809616
TATCTTGCATATGGCT-12	Bcells	1.02991	-0.190499	-0.38949	-0.234573	-0.285685	0.708055	-0.71408	-0.256708	2.60432	-0.284483	-0.784744	-0.24188	-0.430335	-0.398003	-0.30554	-0.472974	-0.465216	-0.327686	-0.895891	-0.697546	0.601669	0.317873	-0.155169	0.471009	-0.585088	1.68954	-1.09639	-0.220274	1.64757	-0.231874	-0.395252	-0.257785	0.468748	-0.67539	-0.213148	3.55723	-0.809616
ACAAGCTTCCGATTAG-4	Bcells	1.07082	-0.190499	-0.38949	-0.234573	-0.285685	-1.09059	-0.71408	3.40964	2.3424	3.14841	1.33758	-0.24188	-0.430335	-0.398003	-0.30554	-0.472974	-0.465216	-0.327686	0.958357	-0.697546	-0.551308	0.352655	-0.155169	-1.70727	-0.585088	-0.828693	0.774926	-0.220274	1.69613	-0.231874	-0.395252	-0.257785	-1.04221	-0.67539	-0.213148	-0.27214	-0.809616
GATCACAAGGATGTTA-6	Bcells	1.22925	-0.190499	-0.38949	-0.234573	-0.285685	0.902091	1.33992	4.457	-0.415863	-0.284483	-0.784744	3.88317	1.6306	-0.398003	-0.30554	-0.472974	-0.465216	-0.327686	-0.895891	-0.697546	1.34076	-1.25299	-0.155169	-1.70727	-0.585088	-0.828693	0.59312	-0.220274	2.33652	-0.231874	-0.395252	-0.257785	-1.04221	-0.67539	6.22939	4.2242	-0.809616
CCTCTAGTCATTATCC-10	Bcells	-0.817887	-0.190499	-0.38949	-0.234573	-0.285685	0.680437	0.394047	-0.256708	1.19703	-0.284483	1.25972	-0.24188	-0.430335	-0.398003	-0.30554	-0.472974	0.965347	-0.327686	0.739151	-0.697546	0.309244	0.842253	-0.155169	0.81738	-0.585088	0.825837	-1.09639	-0.220274	1.8749	-0.231874	-0.395252	-0.257785	0.938843	-0.67539	4.2055	2.4172	0.187237
ACGTAACAGTTAACGA-8	Bcells	-0.817887	-0.190499	-0.38949	-0.234573	-0.285685	0.988853	-0.71408	-0.256708	-0.415863	4.29305	-0.784744	-0.24188	-0.430335	-0.398003	-0.30554	-0.472974	-0.465216	-0.327686	-0.895891	-0.697546	-0.551308	0.888028	-0.155169	-1.70727	-0.585088	-0.828693	1.48675	-0.220274	1.98996	-0.231874	-0.395252	-0.257785	-1.04221	-0.67539	-0.213148	-0.27214	-0.809616
AATGGCTGTAGCTAAA-2	Bcells	-0.817887	-0.190499	-0.38949	-0.234573	-0.285685	1.33907	1.56563	3.41853	-0.415863	3.15674	-0.784744	-0.24188	-0.430335	-0.398003	-0.30554	-0.472974	-0.465216	-0.327686	-0.895891	1.03754	-0.551308	-1.25299	-0.155169	-1.70727	-0.585088	1.05221	0.963612	-0.220274	-0.545616	-0.231874	-0.395252	-0.257785	0.891053	-0.67539	-0.213148	4.34973	-0.809616
CACAACAGTTGCTCGG-2	Bcells	1.64691	-0.190499	-0.38949	-0.234573	-0.285685	1.52757	-0.71408	-0.256708	-0.415863	-0.284483	-0.784744	-0.24188	-0.430335	-0.398003	-0.30554	-0.472974	-0.465216	-0.327686	-0.895891	-0.697546	1.07191	-1.25299	-0.155169	0.3315	-0.585088	-0.828693	0.622898	-0.220274	1.92699	-0.231874	-0.395252	-0.257785	-1.04221	-0.67539	-0.213148	-0.27214	1.0707
TTTACTGAGGCACTAG-11	Bcells	-0.817887	-0.190499	-0.38949	-0.234573	-0.285685	1.40568	0.798583	-0.256708	2.32484	-0.284483	-0.784744	-0.24188	-0.430335	-0.398003	-0.30554	-0.472974	-0.465216	-0.327686	1.16315	-0.697546	-0.551308	0.664208	-0.155169	0.802497	-0.585088	1.53397	-1.09639	-0.220274	1.68186	-0.231874	-0.395252	-0.257785	-1.04221	-0.67539	-0.213148	-0.27214	-0.809616
AAGTTCGCATCCGTGG-12	Bcells	0.547755	-0.190499	-0.38949	-0.234573	-0.285685	1.17483	0.656143	-0.256708	2.65752	-0.284483	0.74981	-0.24188	-0.430335	-0.398003	-0.30554	-0.472974	-0.465216	-0.327686	1.0162	-0.697546	-0.551308	0.797897	-0.155169	0.726015	-0.585088	0.52801	-1.09639	-0.220274	2.09755	-0.231874	-0.395252	-0.257785	-1.04221	-0.67539	-0.213148	-0.27214	-0.809616
ACTGTGAGTGGCGTAA-5	Bcells	-0.817887	-0.190499	-0.38949	-0.234573	-0.285685	-1.09059	1.94888	4.89533	-0.415863	3.84239	1.76662	-0.24188	-0.430335	-0.398003	-0.30554	-0.472974	-0.465216	-0.327686	-0.895891	-0.697546	-0.551308	-1.25299	-0.155169	-1.70727	-0.585088	-0.828693	1.09402	-0.220274	2.87227	-0.231874	-0.395252	-0.257785	1.27625	-0.67539	-0.213148	4.64231	-0.809616
GACGTTAGTGTGTGTT-7	Bcells	-0.817887	-0.190499	-0.38949	-0.234573	-0.285685	1.31517	-0.71408	-0.256708	-0.415863	3.51399	-0.784744	3.96923	-0.430335	-0.398003	-0.30554	-0.472974	-0.465216	-0.327686	-0.895891	1.21767	-0.551308	-1.25299	-0.155169	-1.70727	1.68541	-0.828693	1.129	-0.220274	1.93486	-0.231874	-0.395252	-0.257785	-1.04221	1.70759	-0.213148	-0.27214	-0.809616
TGCAGATCAACCCTCT-11	Bcells	-0.817887	-0.190499	-0.38949	-0.234573	-0.285685	-1.09059	-0.71408	-0.256708	2.65752	-0.284483	-0.784744	4.76817	-0.430335	-0.398003	-0.30554	-0.472974	-0.465216	-0.327686	0.801582	-0.697546	-0.551308	0.2169	-0.155169	-0.015136	-0.585088	-0.828693	-1.09639	-0.220274	1.95225	-0.231874	-0.395252	-0.257785	1.10672	-0.67539	5.3704	4.74836	-0.809616
GTACAACGTGTCCACG-8	Bcells	1.46523	-0.190499	-0.38949	-0.234573	-0.285685	1.50523	-0.71408	-0.256708	-0.415863	-0.284483	-0.784744	-0.24188	-0.430335	-0.398003	-0.30554	-0.472974	-0.465216	-0.327686	-0.895891	-0.697546	-0.551308	1.01409	-0.155169	0.902592	-0.585088	-0.828693	1.1045	-0.220274	-0.545616	-0.231874	-0.395252	-0.257785	-1.04221	-0.67539	-0.213148	-0.27214	-0.809616
CTCCCAAAGTGCCGAA-11	Bcells	-0.817887	-0.190499	-0.38949	-0.234573	-0.285685	0.954599	-0.71408	2.67683	-0.415863	2.46227	-0.784744	3.99187	-0.430335	-0.398003	-0.30554	-0.472974	-0.465216	-0.327686	0.587741	-0.697546	0.626205	0.345604	-0.155169	0.503518	-0.585088	0.672622	-1.09639	-0.220274	-0.545616	-0.231874	-0.395252	-0.257785	-1.04221	1.04779	-0.213148	-0.27214	-0.809616
AAGCGTTCATACATCG-12	Bcells	-0.817887	-0.190499	-0.38949	-0.234573	-0.285685	0.36792	-0.71408	-0.256708	3.04301	3.10917	1.31332	5.18701	-0.430335	-0.398003	-0.30554	-0.472974	-0.465216	-0.327686	-0.895891	-0.697546	-0.551308	1.1323	-0.155169	0.610653	-0.585088	1.6244	-1.09639	-0.220274	1.67051	-0.231874	-0.395252	-0.257785	0.48779	-0.67539	6.07073	3.8857	-0.809616
GGAATCTCAAGTATAG-3	Bcells	-0.817887	-0.190499	-0.38949	-0.234573	-0.285685	0.755334	1.18865	4.15991	-0.415863	-0.284483	-0.784744	-0.24188	-0.430335	-0.398003	-0.30554	-0.472974	-0.465216	-0.327686	-0.895891	1.04036	-0.551308	-1.25299	-0.155169	-1.70727	-0.585088	-0.828693	1.09792	-0.220274	2.15488	-0.231874	-0.395252	-0.257785	-1.04221	-0.67539	4.8182	3.23931	-0.809616
GGGTGTCGTACTGGGA-3	Bcells	-0.817887	-0.190499	-0.38949	-0.234573	-0.285685	1.02551	-0.71408	-0.256708	-0.415863	-0.284483	-0.784744	-0.24188	-0.430335	-0.398003	-0.30554	-0.472974	-0.465216	-0.327686	-0.895891	-0.697546	-0.551308	-1.25299	-0.155169	-1.70727	-0.585088	-0.828693	0.697766	-0.220274	2.75615	-0.231874	-0.395252	-0.257785	1.5683	-0.67539	-0.213148	-0.27214	-0.809616
TAGCACACAGACTCTA-12	Bcells	-0.817887	-0.190499	-0.38949	-0.234573	-0.285685	0.98182	0.679191	-0.256708	2.69337	2.23944	0.775622	-0.24188	-0.430335	-0.398003	-0.30554	-0.472974	1.33346	-0.327686	1.3146	-0.697546	-0.551308	0.556967	-0.155169	0.496266	-0.585088	1.40814	-1.09639	-0.220274	1.98138	-0.231874	-0.395252	-0.257785	-1.04221	-0.67539	-0.213148	2.97388	-0.809616
CCTATCGGTGGTCCCA-12	Bcells	-0.817887	-0.190499	-0.38949	-0.234573	-0.285685	0.616941	-0.71408	2.44103	3.14523	-0.284483	0.776883	-0.24188	-0.430335	-0.398003	-0.30554	-0.472974	-0.465216	-0.327686	1.19548	-0.697546	-0.551308	0.820001	-0.155169	0.59579	-0.585088	-0.828693	-1.09639	-0.220274	1.10389	-0.231874	-0.395252	-0.257785	0.972634	-0.67539	-0.213148	2.30119	0.444761
CATTGTTTCTCGCTCA-10	Bcells	-0.817887	-0.190499	-0.38949	-0.234573	-0.285685	0.558829	-0.71408	-0.256708	2.05876	2.13775	-0.784744	5.39919	-0.430335	-0.398003	-0.30554	-0.472974	-0.465216	-0.327686	-0.895891	-0.697546	-0.551308	0.609959	-0.155169	0.437354	-0.585088	1.07134	-1.09639	-0.220274	1.72443	-0.231874	-0.395252	-0.257785	0.688056	-0.67539	-0.213148	3.26928	-0.809616
ACGGTTAGTTCGAAGG-2	Bcells	-0.817887	-0.190499	-0.38949	-0.234573	-0.285685	-1.09059	-0.71408	-0.256708	2.54435	-0.284483	-0.784744	-0.24188	-0.430335	-0.398003	-0.30554	-0.472974	-0.465216	-0.327686	1.09412	-0.697546	-0.551308	0.470218	-0.155169	-1.70727	-0.585088	-0.828693	1.20823	-0.220274	2.31231	-0.231874	-0.395252	-0.257785	-1.04221	-0.67539	5.16479	-0.27214	-0.809616
CCCTTAGTCTATGTGG-11	Bcells	-0.817887	-0.190499	-0.38949	-0.234573	-0.285685	-1.09059	-0.71408	2.275	2.33284	2.08602	1.08576	4.63348	-0.430335	-0.398003	-0.30554	-0.472974	-0.465216	1.89866	0.384517	-0.697546	-0.551308	0.859289	-0.155169	0.6606	-0.585088	0.825022	-1.09639	-0.220274	1.43014	-0.231874	-0.395252	-0.257785	0.657545	0.811755	3.24711	3.21302	0.367562
ATCGTGATCTCACCCA-9	Bcells	-0.817887	-0.190499	-0.38949	-0.234573	-0.285685	0.510496	0.575646	-0.256708	2.30345	-0.284483	1.06354	4.44346	-0.430335	-0.398003	-0.30554	-0.472974	-0.465216	-0.327686	-0.895891	-0.697546	-0.551308	0.566419	-0.155169	0.387231	-0.585088	0.448308	-1.09639	-0.220274	2.11341	-0.231874	-0.395252	-0.257785	0.637355	0.790328	-0.213148	3.69074	-0.809616
CACTGGGGTAAGTTGA-3	Bcells	0.870384	-0.190499	-0.38949	-0.234573	-0.285685	1.13386	1.86222	4.48771	2.59656	2.78409	-0.784744	-0.24188	-0.430335	-0.398003	-0.30554	-0.472974	-0.465216	-0.327686	-0.895891	0.84965	0.76417	0.182255	-0.155169	-0.0550191	-0.585088	-0.828693	0.920717	-0.220274	2.16678	-0.231874	-0.395252	-0.257785	0.681703	-0.67539	-0.213148	2.85398	-0.809616
TGACGCGTCAATCCAG-9	Bcells	1.15204	-0.190499	-0.38949	-0.234573	-0.285685	1.04267	-0.71408	2.84515	1.91772	-0.284483	-0.784744	4.49337	-0.430335	-0.398003	-0.30554	-0.472974	-0.465216	-0.327686	1.71549	-0.697546	-0.551308	-1.25299	-0.155169	0.437529	-0.585088	1.12834	-1.09639	-0.220274	2.05558	-0.231874	-0.395252	-0.257785	-1.04221	-0.67539	4.02637	-0.27214	-0.809616
TCCACGTCAATCTAGC-4	Bcells	-0.817887	-0.190499	-0.38949	-0.234573	-0.285685	0.705327	-0.71408	-0.256708	-0.415863	-0.284483	-0.784744	3.47585	-0.430335	-0.398003	-0.30554	-0.472974	-0.465216	-0.327686	-0.895891	-0.697546	0.886287	0.31549	-0.155169	0.68711	-0.585088	-0.828693	0.426292	-0.220274	-0.545616	-0.231874	-0.395252	-0.257785	0.841735	-0.67539	5.68457	-0.27214	0.855678
GTTCTATTCACTTATC-11	Bcells	0.745107	-0.190499	-0.38949	-0.234573	-0.285685	0.791894	-0.71408	2.77736	3.14258	-0.284483	1.38838	3.65505	-0.430335	-0.398003	-0.30554	-0.472974	-0.465216	-0.327686	1.21997	-0.697546	-0.551308	0.713693	-0.155169	0.401936	-0.585088	0.72407	-1.09639	-0.220274	-0.545616	-0.231874	-0.395252	-0.257785	0.553781	-0.67539	3.93371	3.30886	-0.809616
TCCAGAATCAACCCGG-3	Bcells	-0.817887	-0.190499	-0.38949	-0.234573	-0.285685	0.607892	1.41377	-0.256708	-0.415863	2.88702	-0.784744	-0.24188	1.32633	-0.398003	-0.30554	-0.472974	1.79496	-0.327686	-0.895891	-0.697546	-0.551308	-1.25299	-0.155169	0.00039891	-0.585088	0.904782	0.653862	-0.220274	-0.545616	3.74738	-0.395252	-0.257785	-1.04221	-0.67539	-0.213148	4.36215	-0.809616
TTGCATTCAGGAGGTT-3	Bcells	-0.817887	-0.190499	-0.38949	-0.234573	-0.285685	0.965769	-0.71408	3.84416	-0.415863	-0.284483	-0.784744	-0.24188	-0.430335	-0.398003	-0.30554	-0.472974	-0.465216	-0.327686	1.17811	-0.697546	-0.551308	-1.25299	-0.155169	0.360211	-0.585088	-0.828693	-1.09639	-0.220274	2.41513	-0.231874	-0.395252	-0.257785	-1.04221	-0.67539	-0.213148	-0.27214	-0.809616
TTTATGCAGTGCCTCG-11	Bcells	-0.817887	-0.190499	-0.38949	-0.234573	-0.285685	1.05883	1.12258	-0.256708	2.25741	3.04264	0.859284	-0.24188	-0.430335	-0.398003	-0.30554	-0.472974	-0.465216	-0.327686	0.540478	-0.697546	-0.551308	0.81429	-0.155169	0.0841954	-0.585088	-0.828693	-1.09639	-0.220274	1.88824	-0.231874	-0.395252	-0.257785	0.451744	-0.67539	5.64544	4.04415	0.510949
GCTGCAGCAATAACCC-10	Bcells	-0.817887	-0.190499	-0.38949	-0.234573	-0.285685	1.07098	-0.71408	-0.256708	2.41939	-0.284483	-0.784744	-0.24188	-0.430335	-0.398003	-0.30554	-0.472974	-0.465216	-0.327686	0.439103	0.548633	-0.551308	0.397478	-0.155169	0.465989	-0.585088	-0.828693	-1.09639	-0.220274	1.49935	-0.231874	-0.395252	-0.257785	0.717084	-0.67539	-0.213148	2.24578	-0.809616
TTGAGTGTCTGCCTGT-3	Bcells	-0.817887	-0.190499	-0.38949	-0.234573	-0.285685	1.46606	-0.71408	-0.256708	-0.415863	-0.284483	-0.784744	-0.24188	-0.430335	-0.398003	-0.30554	-0.472974	-0.465216	-0.327686	-0.895891	-0.697546	-0.551308	0.654039	-0.155169	-1.70727	-0.585088	-0.828693	-1.09639	-0.220274	2.83948	-0.231874	-0.395252	-0.257785	-1.04221	-0.67539	-0.213148	-0.27214	-0.809616
CTACAGACATCCGAAT-9	Bcells	-0.817887	-0.190499	-0.38949	-0.234573	-0.285685	0.294446	-0.71408	-0.256708	1.66211	-0.284483	-0.784744	3.80479	-0.430335	-0.398003	-0.30554	-0.472974	1.37785	2.10125	0.501031	-0.697546	-0.551308	0.692299	-0.155169	0.532144	-0.585088	1.32268	-1.09639	-0.220274	1.838	-0.231874	-0.395252	-0.257785	0.410715	-0.67539	-0.213148	3.04004	-0.809616
GCCAGGTGTTTACACG-10	Bcells	0.574666	-0.190499	-0.38949	-0.234573	-0.285685	1.20303	-0.71408	-0.256708	3.4384	-0.284483	0.780049	2.56416	-0.430335	-0.398003	-0.30554	-0.472974	-0.465216	-0.327686	1.50104	-0.697546	-0.551308	0.56054	-0.155169	0.380463	-0.585088	0.916938	-1.09639	-0.220274	1.79993	-0.231874	-0.395252	-0.257785	0.379742	-0.67539	3.48151	-0.27214	-0.809616
GTTCTATCAAGTCATC-11	Bcells	0.337413	-0.190499	-0.38949	-0.234573	-0.285685	0.0339783	-0.71408	-0.256708	2.8765	1.81537	-0.784744	-0.24188	-0.430335	-0.398003	-0.30554	-0.472974	-0.465216	-0.327686	0.583502	-0.697546	-0.551308	0.812945	-0.155169	0.499067	-0.585088	0.881308	-1.09639	-0.220274	-0.545616	-0.231874	-0.395252	-0.257785	0.13748	-0.67539	-0.213148	3.42572	-0.809616
AGCGTATAGCCTGAAG-4	Bcells	-0.817887	-0.190499	-0.38949	-0.234573	-0.285685	1.26704	1.7161	-0.256708	-0.415863	3.42523	-0.784744	-0.24188	-0.430335	-0.398003	-0.30554	-0.472974	-0.465216	-0.327686	-0.895891	1.17292	-0.551308	-1.25299	-0.155169	-1.70727	-0.585088	1.19896	1.32262	-0.220274	-0.545616	-0.231874	-0.395252	-0.257785	1.04189	-0.67539	-0.213148	-0.27214	-0.809616
AACTTCTTCATTCACT-12	Bcells	-0.817887	-0.190499	-0.38949	-0.234573	-0.285685	0.649967	-0.71408	-0.256708	2.92492	-0.284483	-0.784744	-0.24188	-0.430335	-0.398003	-0.30554	-0.472974	-0.465216	-0.327686	-0.895891	-0.697546	-0.551308	0.691753	-0.155169	0.411445	-0.585088	0.947724	-1.09639	-0.220274	1.83724	-0.231874	-0.395252	-0.257785	-1.04221	-0.67539	-0.213148	-0.27214	-0.809616
TCAGTGATCCTCTCTT-7	Bcells	-0.817887	-0.190499	-0.38949	-0.234573	-0.285685	1.22846	1.29455	4.80391	2.50772	3.35417	-0.784744	-0.24188	-0.430335	-0.398003	-0.30554	-0.472974	-0.465216	-0.327686	-0.895891	1.48579	-0.551308	-1.25299	-0.155169	0.251935	-0.585088	-0.828693	1.28963	-0.220274	-0.545616	-0.231874	-0.395252	-0.257785	1.00197	-0.67539	-0.213148	3.43475	-0.809616
AGTAGCTTCCGATGTA-7	Bcells	-0.817887	-0.190499	-0.38949	-0.234573	-0.285685	1.75052	-0.71408	4.2259	-0.415863	3.9127	-0.784744	-0.24188	-0.430335	-0.398003	-0.30554	-0.472974	-0.465216	-0.327686	-0.895891	-0.697546	-0.551308	1.03646	-0.155169	-1.70727	-0.585088	-0.828693	-1.09639	-0.220274	-0.545616	-0.231874	-0.395252	-0.257785	-1.04221	-0.67539	-0.213148	4.71454	-0.809616
ACTTTCATCACGTCCT-3	Bcells	1.79682	-0.190499	-0.38949	-0.234573	-0.285685	-1.09059	1.9094	4.07511	-0.415863	-0.284483	-0.784744	-0.24188	-0.430335	-0.398003	-0.30554	-0.472974	-0.465216	-0.327686	-0.895891	-0.697546	-0.551308	-1.25299	-0.155169	0.851649	-0.585088	-0.828693	-1.09639	-0.220274	2.10302	-0.231874	-0.395252	-0.257785	1.23643	-0.67539	-0.213148	-0.27214	-0.809616
CGAGAAGCATGGACAG-3	Bcells	1.60899	5.1559	-0.38949	-0.234573	-0.285685	0.686628	-0.71408	-0.256708	-0.415863	3.72026	-0.784744	-0.24188	-0.430335	-0.398003	-0.30554	-0.472974	-0.465216	-0.327686	1.26723	-0.697546	-0.551308	-1.25299	-0.155169	0.0795601	-0.585088	-0.828693	0.410438	-0.220274	1.62144	-0.231874	-0.395252	-0.257785	-1.04221	-0.67539	-0.213148	3.80771	-0.809616
AACAAAGAGGGTACGT-6	Bcells	-0.817887	-0.190499	-0.38949	-0.234573	-0.285685	1.56818	1.64106	4.29978	-0.415863	3.98187	-0.784744	4.48794	-0.430335	-0.398003	-0.30554	-0.472974	-0.465216	-0.327686	-0.895891	-0.697546	-0.551308	-1.25299	-0.155169	-1.70727	-0.585088	-0.828693	1.15787	-0.220274	2.24039	-0.231874	-0.395252	-0.257785	-1.04221	-0.67539	6.0145	-0.27214	-0.809616
GATGCTATCTAGAGCT-11	Bcells	-0.817887	-0.190499	-0.38949	-0.234573	-0.285685	0.761375	0.613668	-0.256708	2.36264	-0.284483	0.702241	4.52679	-0.430335	-0.398003	-0.30554	-0.472974	-0.465216	-0.327686	0.758044	-0.697546	-0.551308	1.08558	-0.155169	0.608781	-0.585088	1.2169	-1.09639	-0.220274	1.89833	-0.231874	-0.395252	-0.257785	0.309036	-0.67539	3.29779	3.2508	-0.809616
CAACCTCTCTAGCAAC-3	Bcells	-0.817887	-0.190499	-0.38949	-0.234573	-0.285685	0.820925	1.25626	3.55531	-0.415863	3.97537	1.4219	3.71515	-0.430335	-0.398003	-0.30554	-0.472974	-0.465216	-0.327686	-0.895891	-0.697546	0.978821	0.416448	-0.155169	-1.70727	-0.585088	-0.828693	0.837868	-0.220274	2.23615	-0.231874	-0.395252	-0.257785	0.962999	-0.67539	-0.213148	3.36408	-0.809616
CGTTAGAAGAATAACC-3	Bcells	1.04271	-0.190499	-0.38949	-0.234573	-0.285685	1.08867	1.75676	3.35507	-0.415863	-0.284483	-0.784744	-0.24188	-0.430335	-0.398003	-0.30554	-0.472974	-0.465216	-0.327686	-0.895891	-0.697546	-0.551308	0.328758	-0.155169	-1.70727	-0.585088	-0.828693	0.935986	-0.220274	-0.545616	-0.231874	-0.395252	-0.257785	-1.04221	-0.67539	-0.213148	-0.27214	-0.809616
ACAAAGAGTTCCTTGC-7	Bcells	1.12355	-0.190499	-0.38949	-0.234573	-0.285685	1.1687	1.23387	-0.256708	2.97375	3.24424	-0.784744	4.43507	-0.430335	-0.398003	-0.30554	-0.472974	-0.465216	-0.327686	-0.895891	-0.697546	-0.551308	0.720178	-0.155169	0.564238	-0.585088	-0.828693	0.819165	-0.220274	2.47541	-0.231874	-0.395252	-0.257785	1.32782	-0.67539	-0.213148	-0.27214	-0.809616
GCCATTCAGGAAGTGA-6	Bcells	-0.817887	-0.190499	-0.38949	-0.234573	-0.285685	1.02299	-0.71408	4.70093	-0.415863	3.66211	-0.784744	-0.24188	-0.430335	-0.398003	-0.30554	-0.472974	-0.465216	-0.327686	-0.895891	-0.697546	-0.551308	-1.25299	-0.155169	-1.70727	-0.585088	-0.828693	0.695624	-0.220274	2.03158	-0.231874	-0.395252	-0.257785	-1.04221	-0.67539	-0.213148	3.74846	1.15023
TCCCAGTAGCGGACAT-9	Bcells	-0.817887	-0.190499	-0.38949	-0.234573	-0.285685	1.1238	-0.71408	-0.256708	2.90638	2.27904	-0.784744	5.71016	-0.430335	-0.398003	-0.30554	-0.472974	1.36168	-0.327686	0.488775	-0.697546	0.547659	0.680963	-0.155169	0.399076	-0.585088	1.43132	-1.09639	-0.220274	1.56205	-0.231874	-0.395252	-0.257785	0.771026	-0.67539	4.49818	2.33946	-0.809616
TGCGATAGTAGCTTGT-2	Bcells	1.26974	-0.190499	-0.38949	-0.234573	-0.285685	0.941505	-0.71408	-0.256708	-0.415863	-0.284483	-0.784744	-0.24188	-0.430335	-0.398003	-0.30554	-0.472974	-0.465216	-0.327686	-0.895891	-0.697546	-0.551308	0.521757	-0.155169	-1.70727	-0.585088	1.24527	-1.09639	-0.220274	2.38519	-0.231874	-0.395252	-0.257785	-1.04221	-0.67539	-0.213148	-0.27214	-0.809616
CTTCTCTGTACCTTCC-5	Bcells	-0.817887	-0.190499	-0.38949	-0.234573	-0.285685	0.928732	-0.71408	-0.256708	-0.415863	-0.284483	-0.784744	-0.24188	-0.430335	-0.398003	-0.30554	-0.472974	-0.465216	-0.327686	-0.895891	-0.697546	-0.551308	-1.25299	-0.155169	-1.70727	-0.585088	-0.828693	1.11613	-0.220274	-0.545616	-0.231874	-0.395252	-0.257785	-1.04221	-0.67539	-0.213148	3.56916	-0.809616
GCATCTCTCGGCATTA-8	Bcells	-0.817887	-0.190499	-0.38949	-0.234573	-0.285685	0.952394	-0.71408	4.24996	-0.415863	-0.284483	-0.784744	-0.24188	-0.430335	-0.398003	-0.30554	-0.472974	1.7672	-0.327686	0.796132	0.88191	1.47792	0.531267	-0.155169	-0.0205694	-0.585088	-0.828693	-1.09639	-0.220274	1.5	-0.231874	-0.395252	-0.257785	0.717647	2.2942	4.35949	-0.27214	1.08478
CATCCCATCTCGCCTA-4	Bcells	1.15828	-0.190499	-0.38949	-0.234573	-0.285685	0.833013	-0.71408	-0.256708	-0.415863	3.30737	-0.784744	-0.24188	-0.430335	-0.398003	-0.30554	-0.472974	-0.465216	-0.327686	-0.895891	-0.697546	-0.551308	0.75016	-0.155169	-1.70727	-0.585088	-0.828693	-1.09639	-0.220274	2.25111	-0.231874	-0.395252	-0.257785	0.97568	-0.67539	5.02993	-0.27214	-0.809616
ACATCCCTCGCGAAGA-6	Bcells	-0.817887	-0.190499	-0.38949	-0.234573	-0.285685	1.26504	-0.71408	-0.256708	-0.415863	-0.284483	-0.784744	-0.24188	-0.430335	-0.398003	-0.30554	-0.472974	-0.465216	-0.327686	-0.895891	-0.697546	-0.551308	-1.25299	-0.155169	0.661101	-0.585088	-0.828693	1.21833	-0.220274	-0.545616	-0.231874	-0.395252	-0.257785	-1.04221	-0.67539	-0.213148	-0.27214	-0.809616
AGGCTGCAGAAGATCT-6	Bcells	-0.817887	-0.190499	-0.38949	-0.234573	-0.285685	1.78096	1.47503	-0.256708	-0.415863	3.68111	-0.784744	-0.24188	-0.430335	-0.398003	-0.30554	-0.472974	-0.465216	-0.327686	-0.895891	-0.697546	-0.551308	-1.25299	-0.155169	0.802497	-0.585088	-0.828693	1.33827	-0.220274	-0.545616	-0.231874	-0.395252	-0.257785	1.18564	-0.67539	-0.213148	3.76782	-0.809616
AGATGCTAGAAGCCTG-1	Bcells	-0.817887	-0.190499	-0.38949	-0.234573	-0.285685	1.26504	-0.71408	-0.256708	-0.415863	-0.284483	-0.784744	-0.24188	-0.430335	-0.398003	-0.30554	-0.472974	-0.465216	-0.327686	-0.895891	-0.697546	-0.551308	-1.25299	-0.155169	-1.70727	-0.585088	-0.828693	0.900849	-0.220274	1.8745	-0.231874	-0.395252	-0.257785	-1.04221	-0.67539	-0.213148	-0.27214	-0.809616
TTTATGCAGTAACCGG-5	Bcells	-0.817887	-0.190499	-0.38949	-0.234573	-0.285685	0.945833	1.38501	3.8044	-0.415863	-0.284483	1.56609	-0.24188	-0.430335	-0.398003	-0.30554	-0.472974	-0.465216	-0.327686	-0.895891	-0.697546	-0.551308	-1.25299	-0.155169	0.340168	-0.585088	-0.828693	1.36562	-0.220274	-0.545616	-0.231874	-0.395252	-0.257785	-1.04221	-0.67539	-0.213148	-0.27214	-0.809616
GTGAGTTCATACTGAC-3	Bcells	1.18497	-0.190499	-0.38949	-0.234573	-0.285685	1.07504	0.921316	4.60952	-0.415863	2.67805	-0.784744	-0.24188	-0.430335	-0.398003	-0.30554	-0.472974	1.64604	-0.327686	-0.895891	-0.697546	-0.551308	-1.25299	-0.155169	-1.70727	-0.585088	-0.828693	0.739758	-0.220274	1.83161	-0.231874	-0.395252	-0.257785	-1.04221	-0.67539	4.1113	3.4365	-0.809616
AATAGAGCATTCTCCG-12	Bcells	-0.817887	-0.190499	-0.38949	-0.234573	-0.285685	1.49594	0.699877	-0.256708	1.64217	-0.284483	-0.784744	2.59777	-0.430335	1.55058	-0.30554	-0.472974	1.36017	-0.327686	0.846253	-0.697546	-0.551308	0.442004	-0.155169	0.616274	-0.585088	0.934216	-1.09639	-0.220274	-0.545616	-0.231874	-0.395252	-0.257785	-1.04221	-0.67539	-0.213148	3.0137	-0.809616
TCCTCGAAGAAGTGTT-10	Bcells	1.47487	-0.190499	-0.38949	-0.234573	-0.285685	0.411674	-0.71408	-0.256708	2.70157	-0.284483	-0.784744	-0.24188	-0.430335	-0.398003	-0.30554	-0.472974	-0.465216	-0.327686	0.619264	-0.697546	-0.551308	0.80085	-0.155169	0.75587	-0.585088	1.0724	-1.09639	-0.220274	1.72569	-0.231874	-0.395252	-0.257785	-1.04221	-0.67539	-0.213148	4.20136	-0.809616
GGGATGATCAAGAGTA-3	Bcells	-0.817887	-0.190499	-0.38949	-0.234573	-0.285685	-1.09059	1.7935	-0.256708	-0.415863	3.56373	-0.784744	-0.24188	-0.430335	-0.398003	-0.30554	-0.472974	-0.465216	-0.327686	-0.895891	-0.697546	-0.551308	-1.25299	-0.155169	-1.70727	-0.585088	-0.828693	0.966209	-0.220274	1.96734	-0.231874	-0.395252	-0.257785	-1.04221	-0.67539	5.40414	4.35556	-0.809616
TCCGGGAGTACAGTAA-3	Bcells	-0.817887	-0.190499	-0.38949	-0.234573	-0.285685	1.03574	-0.71408	-0.256708	-0.415863	-0.284483	-0.784744	-0.24188	-0.430335	-0.398003	-0.30554	-0.472974	-0.465216	-0.327686	1.24869	-0.697546	-0.551308	-1.25299	-0.155169	0.430561	-0.585088	-0.828693	1.20823	-0.220274	2.50139	-0.231874	-0.395252	-0.257785	-1.04221	-0.67539	5.5825	3.77272	1.16206
AATCGACGTGACTAAA-6	Bcells	-0.817887	-0.190499	-0.38949	-0.234573	-0.285685	0.979497	-0.71408	3.87154	-0.415863	4.6845	-0.784744	-0.24188	-0.430335	-0.398003	-0.30554	-0.472974	-0.465216	-0.327686	-0.895891	-0.697546	-0.551308	-1.25299	-0.155169	0.96824	-0.585088	-0.828693	1.29203	-0.220274	-0.545616	-0.231874	-0.395252	-0.257785	-1.04221	-0.67539	5.4292	-0.27214	-0.809616
AAGCCATGTTGCAACT-2	Bcells	-0.817887	-0.190499	-0.38949	-0.234573	-0.285685	0.778366	1.21239	5.19254	-0.415863	3.89465	-0.784744	3.62705	-0.430335	-0.398003	-0.30554	-0.472974	-0.465216	-0.327686	0.989103	-0.697546	-0.551308	0.701685	-0.155169	0.171795	-0.585088	1.07877	1.11795	-0.220274	2.18343	-0.231874	-0.395252	-0.257785	-1.04221	-0.67539	-0.213148	-0.27214	-0.809616
TTGAGTGTCTTCGATT-5	Bcells	-0.817887	-0.190499	-0.38949	-0.234573	-0.285685	-1.09059	-0.71408	4.15687	-0.415863	-0.284483	-0.784744	-0.24188	-0.430335	-0.398003	-0.30554	-0.472974	-0.465216	-0.327686	-0.895891	-0.697546	-0.551308	-1.25299	-0.155169	-1.70727	-0.585088	-0.828693	0.780061	-0.220274	2.60827	-0.231874	-0.395252	-0.257785	-1.04221	-0.67539	6.83683	3.93791	-0.809616
TATCTTGTCAGGCGAA-8	Bcells	1.92448	-0.190499	-0.38949	-0.234573	-0.285685	1.57883	-0.71408	-0.256708	-0.415863	4.7	-0.784744	-0.24188	-0.430335	-0.398003	-0.30554	-0.472974	-0.465216	-0.327686	-0.895891	-0.697546	-0.551308	-1.25299	-0.155169	0.60054	-0.585088	-0.828693	0.849778	-0.220274	2.25328	-0.231874	-0.395252	-0.257785	-1.04221	-0.67539	-0.213148	-0.27214	-0.809616
CAGATCAGTGGAACCA-8	Bcells	-0.817887	-0.190499	-0.38949	-0.234573	-0.285685	1.78796	-0.71408	4.29978	-0.415863	-0.284483	-0.784744	-0.24188	-0.430335	-0.398003	-0.30554	-0.472974	-0.465216	-0.327686	-0.895891	-0.697546	-0.551308	-1.25299	-0.155169	-1.70727	-0.585088	-0.828693	0.840816	-0.220274	-0.545616	-0.231874	-0.395252	-0.257785	-1.04221	-0.67539	-0.213148	-0.27214	-0.809616
AAGTTCGTCAGAATAG-11	Bcells	0.883962	-0.190499	-0.38949	-0.234573	-0.285685	1.30219	-0.71408	-0.256708	2.61689	-0.284483	1.1276	-0.24188	-0.430335	-0.398003	-0.30554	-0.472974	-0.465216	-0.327686	1.14288	-0.697546	-0.551308	0.836764	-0.155169	1.00243	-0.585088	1.61338	-1.09639	-0.220274	-0.545616	-0.231874	-0.395252	-0.257785	0.695568	-0.67539	-0.213148	2.87913	-0.809616
TCACAAGGTAATCAAG-3	Bcells	-0.817887	-0.190499	-0.38949	-0.234573	-0.285685	0.717723	1.5293	4.82747	-0.415863	3.0921	-0.784744	4.26351	-0.430335	-0.398003	-0.30554	-0.472974	-0.465216	-0.327686	-0.895891	-0.697546	0.89621	-1.25299	-0.155169	-1.70727	-0.585088	-0.828693	-1.09639	-0.220274	1.65936	-0.231874	-0.395252	-0.257785	-1.04221	-0.67539	-0.213148	4.2823	-0.809616
CTTCCTTAGTTGAATG-11	Bcells	0.220785	-0.190499	-0.38949	-0.234573	-0.285685	-1.09059	-0.71408	-0.256708	2.45284	-0.284483	-0.784744	1.85108	-0.430335	-0.398003	-0.30554	-0.472974	0.88018	-0.327686	1.11504	-0.697546	-0.551308	0.416945	-0.155169	0.432005	-0.585088	0.753374	-0.239167	-0.220274	1.66861	-0.231874	-0.395252	-0.257785	-1.04221	1.31492	-0.213148	-0.27214	-0.809616
GGTTGTATCCCTCATG-3	Bcells	-0.817887	-0.190499	-0.38949	-0.234573	-0.285685	1.26504	2.10001	-0.256708	-0.415863	-0.284483	-0.784744	-0.24188	-0.430335	-0.398003	-0.30554	-0.472974	-0.465216	-0.327686	-0.895891	-0.697546	-0.551308	-1.25299	-0.155169	-1.70727	-0.585088	-0.828693	0.900849	-0.220274	1.8745	-0.231874	-0.395252	-0.257785	-1.04221	-0.67539	-0.213148	3.5034	-0.809616
CCCTGATGTCACAATC-6	Bcells	-0.817887	-0.190499	-0.38949	-0.234573	-0.285685	1.79327	1.26513	-0.256708	-0.415863	3.99169	-0.784744	3.73296	1.55556	-0.398003	-0.30554	-0.472974	-0.465216	-0.327686	1.04071	-0.697546	0.985709	0.423963	-0.155169	-1.70727	-0.585088	-0.828693	0.531599	-0.220274	-0.545616	-0.231874	-0.395252	-0.257785	1.36012	-0.67539	5.02044	-0.27214	-0.809616
TGGGATTCATCCTTGC-1	Bcells	-0.817887	-0.190499	-0.38949	-0.234573	-0.285685	1.01797	1.45937	5.12805	-0.415863	-0.284483	-0.784744	-0.24188	-0.430335	-0.398003	-0.30554	-0.472974	-0.465216	-0.327686	-0.895891	-0.697546	-0.551308	-1.25299	-0.155169	-1.70727	-0.585088	-0.828693	1.00707	-0.220274	2.02547	-0.231874	-0.395252	-0.257785	-1.04221	-0.67539	-0.213148	4.8643	-0.809616
GTAAGTCCAACCAACT-5	Bcells	-0.817887	-0.190499	-0.38949	-0.234573	-0.285685	0.820925	1.25626	4.72836	-0.415863	-0.284483	1.4219	-0.24188	-0.430335	-0.398003	-0.30554	-0.472974	-0.465216	-0.327686	-0.895891	1.80234	-0.551308	-1.25299	-0.155169	0.214583	-0.585088	-0.828693	1.02303	-0.220274	1.7852	-0.231874	-0.395252	-0.257785	-1.04221	-0.67539	-0.213148	-0.27214	-0.809616
TCAGCCTTCTTCTGGC-1	Bcells	-0.817887	-0.190499	-0.38949	-0.234573	-0.285685	-1.09059	1.3237	3.68579	-0.415863	-0.284483	-0.784744	-0.24188	1.61433	-0.398003	-0.30554	-0.472974	-0.465216	-0.327686	-0.895891	-0.697546	-0.551308	-1.25299	-0.155169	-1.70727	-0.585088	1.18898	0.579776	-0.220274	-0.545616	-0.231874	-0.395252	-0.257785	-1.04221	-0.67539	-0.213148	-0.27214	-0.809616
CTGTAGATCAATCCGA-12	Bcells	-0.817887	-0.190499	-0.38949	-0.234573	-0.285685	1.59706	0.797146	-0.256708	1.78374	-0.284483	-0.784744	4.92257	-0.430335	-0.398003	-0.30554	-0.472974	-0.465216	-0.327686	0.582799	-0.697546	0.622282	1.13938	-0.155169	0.127929	-0.585088	1.41024	-1.09639	-0.220274	1.6801	-0.231874	-0.395252	-0.257785	1.25905	-0.67539	-0.213148	-0.27214	-0.809616
AACCTTTAGGCTTCCG-9	Bcells	0.356265	-0.190499	-0.38949	-0.234573	-0.285685	-1.09059	-0.71408	2.02254	3.16417	-0.284483	0.931125	4.96709	-0.430335	-0.398003	-0.30554	-0.472974	-0.465216	-0.327686	0.603245	-0.697546	-0.551308	0.786223	-0.155169	0.782403	-0.585088	1.05564	-1.09639	-0.220274	2.36402	-0.231874	-0.395252	-0.257785	0.517028	-0.67539	4.81923	-0.27214	-0.809616
TCGGGCAAGCTCGCAC-2	Bcells	-0.817887	-0.190499	-0.38949	-0.234573	-0.285685	1.29371	-0.71408	-0.256708	-0.415863	3.4744	-0.784744	-0.24188	-0.430335	-0.398003	-0.30554	-0.472974	-0.465216	-0.327686	1.13443	1.75329	-0.551308	0.505126	-0.155169	0.909976	-0.585088	1.22583	-1.09639	-0.220274	-0.545616	-0.231874	-0.395252	-0.257785	-1.04221	-0.67539	-0.213148	-0.27214	-0.809616
TGTCCTGCAATCGAAA-1	Bcells	-0.817887	-0.190499	-0.38949	-0.234573	-0.285685	1.38697	1.23387	-0.256708	-0.415863	3.24424	1.39682	-0.24188	-0.430335	-0.398003	-0.30554	-0.472974	2.04953	-0.327686	1.01012	-0.697546	-0.551308	0.720178	-0.155169	-1.70727	-0.585088	1.10004	0.505887	-0.220274	2.20925	-0.231874	-0.395252	-0.257785	-1.04221	-0.67539	6.53984	-0.27214	0.942727
GGTGTCGTCACAAGAA-12	Bcells	-0.817887	-0.190499	-0.38949	-0.234573	-0.285685	-1.09059	-0.71408	-0.256708	2.86519	-0.284483	1.07049	2.36012	-0.430335	-0.398003	-0.30554	-0.472974	-0.465216	-0.327686	-0.895891	-0.697546	-0.551308	0.57185	-0.155169	0.767642	-0.585088	0.811525	-1.09639	-0.220274	2.38667	-0.231874	-0.395252	-0.257785	0.643671	-0.67539	3.21284	-0.27214	-0.809616
GGGTTTATCTTAGCCC-8	Bcells	-0.817887	-0.190499	-0.38949	-0.234573	-0.285685	-1.09059	1.6199	-0.256708	-0.415863	-0.284483	-0.784744	-0.24188	-0.430335	-0.398003	-0.30554	-0.472974	-0.465216	-0.327686	-0.895891	1.78616	-0.551308	-1.25299	-0.155169	0.94508	-0.585088	-0.828693	1.32662	-0.220274	2.21536	-0.231874	-0.395252	-0.257785	-1.04221	-0.67539	-0.213148	-0.27214	-0.809616
TGCCGAGCACTGCATA-8	Bcells	-0.817887	-0.190499	-0.38949	-0.234573	-0.285685	-1.09059	-0.71408	-0.256708	-0.415863	-0.284483	-0.784744	4.56264	-0.430335	-0.398003	-0.30554	-0.472974	-0.465216	-0.327686	-0.895891	-0.697546	-0.551308	-1.25299	-0.155169	0.626193	-0.585088	-0.828693	-1.09639	-0.220274	2.28439	-0.231874	-0.395252	-0.257785	1.39246	-0.67539	8.75912	4.85472	-0.809616
CATAAGCAGCGAACTG-5	Bcells	-0.817887	-0.190499	-0.38949	-0.234573	-0.285685	-1.09059	1.58963	4.20027	-0.415863	-0.284483	-0.784744	-0.24188	-0.430335	-0.398003	-0.30554	-0.472974	-0.465216	-0.327686	-0.895891	-0.697546	-0.551308	-1.25299	-0.155169	0.539748	-0.585088	-0.828693	-1.09639	-0.220274	-0.545616	-0.231874	-0.395252	-0.257785	-1.04221	-0.67539	-0.213148	3.97931	-0.809616
TCATTGTAGAGCAGAA-3	Bcells	-0.817887	-0.190499	-0.38949	-0.234573	-0.285685	1.63073	-0.71408	-0.256708	-0.415863	4.79692	1.36021	-0.24188	-0.430335	-0.398003	-0.30554	-0.472974	-0.465216	-0.327686	-0.895891	-0.697546	-0.551308	0.369779	-0.155169	-1.70727	-0.585088	-0.828693	0.97675	-0.220274	-0.545616	-0.231874	-0.395252	-0.257785	-1.04221	-0.67539	-0.213148	-0.27214	-0.809616
ACATCGAAGGAATTAC-4	Bcells	-0.817887	-0.190499	-0.38949	-0.234573	-0.285685	-1.09059	-0.71408	-0.256708	-0.415863	3.79278	-0.784744	-0.24188	-0.430335	-0.398003	-0.30554	-0.472974	-0.465216	-0.327686	-0.895891	-0.697546	-0.551308	-1.25299	-0.155169	0.863209	-0.585088	-0.828693	-1.09639	-0.220274	-0.545616	-0.231874	-0.395252	-0.257785	-1.04221	1.88249	-0.213148	-0.27214	-0.809616
GGTCTGGGTATACCCA-12	Bcells	-0.817887	-0.190499	-0.38949	-0.234573	-0.285685	-1.09059	-0.71408	2.51243	3.311	-0.284483	0.818209	2.63259	-0.430335	-0.398003	-0.30554	-0.472974	-0.465216	-0.327686	0.863924	-0.697546	-0.551308	0.591274	-0.155169	-0.311192	-0.585088	0.588482	-1.09639	-0.220274	1.84254	-0.231874	-0.395252	-0.257785	-1.04221	-0.67539	-0.213148	4.31625	-0.809616
TAGACCAGTGAAGCTG-10	Bcells	0.785225	-0.190499	-0.38949	-0.234573	-0.285685	1.04793	-0.71408	-0.256708	-0.415863	-0.284483	-0.784744	-0.24188	-0.430335	-0.398003	-0.30554	-0.472974	-0.465216	-0.327686	1.41652	-0.697546	-0.551308	0.749386	-0.155169	0.225859	-0.585088	0.763926	-1.09639	-0.220274	2.06199	-0.231874	-0.395252	-0.257785	0.594747	-0.67539	-0.213148	-0.27214	-0.809616
AGACAGGCAGATTTCG-4	Bcells	-0.817887	-0.190499	-0.38949	-0.234573	-0.285685	-1.09059	1.35242	3.74135	-0.415863	-0.284483	-0.784744	-0.24188	-0.430335	-0.398003	-0.30554	-0.472974	-0.465216	-0.327686	1.12612	-0.697546	-0.551308	-1.25299	-0.155169	-1.70727	-0.585088	1.21742	0.918075	-0.220274	1.89895	-0.231874	-0.395252	-0.257785	1.06086	-0.67539	-0.213148	-0.27214	-0.809616
TTCCAATAGTCACAGG-9	Bcells	-0.817887	-0.190499	-0.38949	-0.234573	-0.285685	1.34935	0.614647	-0.256708	1.51811	-0.284483	1.10946	5.45308	-0.430335	-0.398003	-0.30554	-0.472974	-0.465216	-0.327686	0.404229	-0.697546	-0.551308	1.14966	-0.155169	0.526615	-0.585088	1.33934	-1.09639	-0.220274	2.04462	-0.231874	-0.395252	-0.257785	1.0614	0.834651	3.30038	-0.27214	-0.809616
AGAACAATCCTGTTGC-3	Bcells	-0.817887	-0.190499	-0.38949	-0.234573	-0.285685	1.20718	1.05311	3.16227	-0.415863	3.60057	-0.784744	-0.24188	-0.430335	-0.398003	-0.30554	-0.472974	-0.465216	-0.327686	-0.895891	-0.697546	-0.551308	0.564141	-0.155169	0.0164302	-0.585088	-0.828693	-1.09639	-0.220274	-0.545616	-0.231874	-0.395252	-0.257785	-1.04221	1.33294	-0.213148	2.98917	-0.809616
TTTGACTGTTGTGCAT-5	Bcells	-0.817887	-0.190499	-0.38949	-0.234573	-0.285685	-1.09059	-0.71408	-0.256708	-0.415863	4.73867	-0.784744	-0.24188	-0.430335	-0.398003	-0.30554	-0.472974	-0.465216	-0.327686	-0.895891	-0.697546	-0.551308	-1.25299	-0.155169	-1.70727	-0.585088	-0.828693	0.998599	-0.220274	-0.545616	-0.231874	-0.395252	-0.257785	-1.04221	-0.67539	-0.213148	-0.27214	-0.809616
GGCTGTGAGGTAAGGA-5	Bcells	-0.817887	-0.190499	-0.38949	-0.234573	-0.285685	1.04354	-0.71408	5.17975	-0.415863	-0.284483	-0.784744	-0.24188	1.7769	-0.398003	-0.30554	-0.472974	-0.465216	-0.327686	-0.895891	-0.697546	1.15702	0.610873	-0.155169	0.438406	-0.585088	-0.828693	1.34721	-0.220274	2.05665	-0.231874	-0.395252	-0.257785	1.19653	2.26109	-0.213148	-0.27214	-0.809616
CGTTAGAAGCATGAAT-8	Bcells	-0.817887	-0.190499	-0.38949	-0.234573	-0.285685	1.20126	-0.71408	-0.256708	-0.415863	-0.284483	-0.784744	-0.24188	-0.430335	-0.398003	-0.30554	-0.472974	-0.465216	-0.327686	-0.895891	-0.697546	-0.551308	-1.25299	-0.155169	-1.70727	-0.585088	-0.828693	0.846771	-0.220274	-0.545616	-0.231874	-0.395252	-0.257785	1.36198	-0.67539	-0.213148	-0.27214	-0.809616
GTAAGTCCAGAGTGAC-11	Bcells	-0.817887	-0.190499	-0.38949	-0.234573	-0.285685	0.695891	-0.71408	-0.256708	3.14258	-0.284483	0.864459	-0.24188	-0.430335	-0.398003	-0.30554	-0.472974	-0.465216	-0.327686	0.544999	-0.697546	-0.551308	0.891015	-0.155169	0.304285	-0.585088	1.36985	-1.09639	-0.220274	1.63273	-0.231874	-0.395252	-0.257785	0.831837	-0.67539	-0.213148	3.12624	-0.809616
CATGGATTCCCTCGTA-12	Bcells	0.390488	-0.190499	-0.38949	-0.234573	-0.285685	0.0856419	-0.71408	2.08898	3.22024	-0.284483	0.972022	4.55153	-0.430335	-0.398003	-0.30554	-0.472974	-0.465216	-0.327686	0.290434	-0.697546	-0.551308	0.57955	-0.155169	0.304693	-0.585088	0.724469	0.193888	-0.220274	1.31001	-0.231874	-0.395252	-0.257785	-1.04221	1.1073	3.93478	3.30963	0.281065
GGTTGTATCACATCAG-7	Bcells	-0.817887	-0.190499	-0.38949	-0.234573	-0.285685	-1.09059	1.85722	-0.256708	-0.415863	4.37345	-0.784744	-0.24188	-0.430335	-0.398003	-0.30554	-0.472974	-0.465216	-0.327686	-0.895891	-0.697546	-0.551308	-1.25299	-0.155169	-1.70727	-0.585088	-0.828693	0.519983	-0.220274	-0.545616	-0.231874	-0.395252	-0.257785	0.957655	-0.67539	-0.213148	-0.27214	-0.809616
CAACAACTCGTTCTAT-8	Bcells	1.69247	-0.190499	-0.38949	-0.234573	-0.285685	0.765953	-0.71408	5.16711	2.36951	3.18216	-0.784744	-0.24188	1.4898	-0.398003	-0.30554	-0.472974	-0.465216	-0.327686	-0.895891	-0.697546	1.23015	-1.25299	-0.155169	0.159315	-0.585088	-0.828693	1.10716	-0.220274	-0.545616	-0.231874	-0.395252	-0.257785	-1.04221	-0.67539	-0.213148	3.96136	-0.809616
TCTTTGATCCCATTTA-7	Bcells	-0.817887	-0.190499	-0.38949	-0.234573	-0.285685	0.943665	-0.71408	-0.256708	-0.415863	-0.284483	-0.784744	-0.24188	-0.430335	-0.398003	-0.30554	-0.472974	-0.465216	-0.327686	1.15582	-0.697546	-0.551308	-1.25299	-0.155169	0.337987	-0.585088	-0.828693	1.44769	-0.220274	1.93486	-0.231874	-0.395252	-0.257785	-1.04221	-0.67539	5.33153	3.59757	-0.809616
CTTCGGTTCAACCGAT-11	Bcells	0.552584	-0.190499	-0.38949	-0.234573	-0.285685	1.33469	-0.71408	-0.256708	2.66507	-0.284483	0.755236	4.00916	-0.430335	-0.398003	-0.30554	-0.472974	-0.465216	-0.327686	1.39408	-0.697546	-0.551308	0.729958	-0.155169	0.658816	-0.585088	1.26716	-1.09639	-0.220274	1.77215	-0.231874	-0.395252	-0.257785	-1.04221	-0.67539	-0.213148	2.26552	0.427373
AAACGCTTCCCTAGGG-6	Bcells	-0.817887	-0.190499	-0.38949	-0.234573	-0.285685	-1.09059	1.83801	5.67057	-0.415863	-0.284483	-0.784744	-0.24188	-0.430335	-0.398003	-0.30554	-0.472974	-0.465216	-0.327686	-0.895891	-0.697546	-0.551308	-1.25299	-0.155169	-1.70727	-0.585088	-0.828693	1.57866	-0.220274	2.01941	-0.231874	-0.395252	-0.257785	-1.04221	-0.67539	-0.213148	-0.27214	-0.809616
GGTAGAGAGAAACTAC-8	Bcells	-0.817887	-0.190499	-0.38949	-0.234573	-0.285685	-1.09059	-0.71408	-0.256708	-0.415863	3.95615	-0.784744	5.23331	-0.430335	-0.398003	-0.30554	-0.472974	-0.465216	-0.327686	-0.895891	-0.697546	-0.551308	0.730452	-0.155169	0.576066	-0.585088	-0.828693	0.829139	-0.220274	-0.545616	-0.231874	-0.395252	-0.257785	-1.04221	-0.67539	-0.213148	4.04802	-0.809616
AAAGGGCGTCTCGGAC-4	Bcells	1.08625	-0.190499	-0.38949	-0.234573	-0.285685	-1.09059	1.19644	4.17525	-0.415863	-0.284483	-0.784744	-0.24188	-0.430335	-0.398003	-0.30554	-0.472974	-0.465216	-0.327686	-0.895891	1.04748	-0.551308	-1.25299	-0.155169	0.902592	1.48365	-0.828693	0.475103	-0.220274	2.43016	-0.231874	2.31556	-0.257785	-1.04221	-0.67539	-0.213148	-0.27214	0.90906
AAATGGATCCTTATCA-4	Bcells	0.998552	-0.190499	-0.38949	-0.234573	-0.285685	0.677531	1.71131	3.26935	-0.415863	3.01705	-0.784744	3.41831	-0.430335	-0.398003	-0.30554	-0.472974	1.88762	-0.327686	-0.895891	-0.697546	-0.551308	-1.25299	-0.155169	0.0704147	-0.585088	-0.828693	1.28691	-0.220274	-0.545616	-0.231874	-0.395252	-0.257785	0.812578	-0.67539	-0.213148	3.79006	-0.809616
CATTCCGTCTGCTTAT-5	Bcells	1.21507	-0.190499	-0.38949	-0.234573	-0.285685	-1.09059	-0.71408	3.68966	-0.415863	3.4106	-0.784744	3.85461	-0.430335	-0.398003	-0.30554	-0.472974	-0.465216	-0.327686	-0.895891	-0.697546	-0.551308	0.799125	-0.155169	-1.70727	-0.585088	-0.828693	1.08125	-0.220274	-0.545616	-0.231874	-0.395252	-0.257785	-1.04221	-0.67539	-0.213148	4.1976	-0.809616
TATGTTCGTGCCTGAC-1	Bcells	-0.817887	-0.190499	-0.38949	-0.234573	-0.285685	-1.09059	-0.71408	-0.256708	-0.415863	3.67632	-0.784744	-0.24188	-0.430335	-0.398003	-0.30554	-0.472974	-0.465216	-0.327686	-0.895891	-0.697546	-0.551308	-1.25299	-0.155169	0.425395	-0.585088	-0.828693	-1.09639	-0.220274	2.04087	-0.231874	-0.395252	-0.257785	-1.04221	-0.67539	-0.213148	3.76295	-0.809616
TAGACCAAGCTTAGTC-6	Bcells	-0.817887	-0.190499	-0.38949	-0.234573	-0.285685	1.20659	1.27233	4.76009	2.47538	3.31392	-0.784744	-0.24188	-0.430335	-0.398003	-0.30554	-0.472974	-0.465216	-0.327686	-0.895891	-0.697546	-0.551308	0.430067	-0.155169	-1.70727	-0.585088	-0.828693	1.16842	-0.220274	1.80421	-0.231874	-0.395252	-0.257785	-1.04221	-0.67539	-0.213148	3.39375	-0.809616
GTTAGACAGTCCTACA-2	Bcells	-0.817887	-0.190499	-0.38949	-0.234573	-0.285685	0.802486	-0.71408	-0.256708	-0.415863	4.34802	-0.784744	-0.24188	-0.430335	-0.398003	-0.30554	-0.472974	-0.465216	-0.327686	1.01343	-0.697546	-0.551308	-1.25299	-0.155169	0.567591	-0.585088	1.10339	0.821992	-0.220274	1.76271	-0.231874	-0.395252	-0.257785	1.33132	-0.67539	-0.213148	-0.27214	-0.809616
GTTTGGACACAAAGTA-8	Bcells	-0.817887	-0.190499	-0.38949	-0.234573	-0.285685	1.51152	1.58312	-0.256708	2.92774	-0.284483	-0.784744	4.37159	-0.430335	-0.398003	-0.30554	-0.472974	-0.465216	-0.327686	-0.895891	-0.697546	-0.551308	-1.25299	-0.155169	0.533404	-0.585088	-0.828693	1.29604	-0.220274	2.17186	-0.231874	-0.395252	-0.257785	-1.04221	-0.67539	-0.213148	-0.27214	-0.809616
ACCTGAAGTACTCAAC-11	Bcells	-0.817887	-0.190499	-0.38949	-0.234573	-0.285685	1.14039	-0.71408	2.73767	-0.415863	-0.284483	-0.784744	-0.24188	-0.430335	-0.398003	-0.30554	-0.472974	-0.465216	-0.327686	1.19902	-0.697546	0.650623	0.800159	-0.155169	-0.197635	-0.585088	1.75579	0.176681	-0.220274	2.4407	-0.231874	-0.395252	-0.257785	0.532901	-0.67539	-0.213148	2.58415	-0.809616
ATTCTACCACACCGCA-3	Bcells	-0.817887	-0.190499	-0.38949	-0.234573	-0.285685	0.573255	-0.71408	-0.256708	2.62805	3.50394	1.55737	-0.24188	2.0522	-0.398003	-0.30554	-0.472974	2.52303	2.5902	-0.895891	0.868934	1.97137	-1.25299	-0.155169	-1.70727	-0.585088	0.869431	0.314314	-0.220274	-0.545616	-0.231874	-0.395252	-0.257785	1.08611	-0.67539	-0.213148	4.29392	-0.809616
GCCGTGACAGTAACGG-11	Bcells	-0.817887	-0.190499	-0.38949	-0.234573	-0.285685	0.611831	1.04073	-0.256708	2.13828	-0.284483	1.18052	4.03981	-0.430335	-0.398003	-0.30554	-0.472974	-0.465216	-0.327686	-0.895891	-0.697546	-0.551308	0.983448	-0.155169	0.372268	-0.585088	1.12628	-1.09639	-0.220274	1.09792	-0.231874	-0.395252	-0.257785	0.37173	-0.67539	-0.213148	2.96633	-0.809616
CACAACAAGATTGATG-6	Bcells	1.25018	-0.190499	-0.38949	-0.234573	-0.285685	1.97211	1.36092	-0.256708	-0.415863	-0.284483	-0.784744	3.92534	-0.430335	-0.398003	-0.30554	-0.472974	-0.465216	-0.327686	-0.895891	-0.697546	-0.551308	-1.25299	-0.155169	-1.70727	-0.585088	-0.828693	0.925154	-0.220274	1.909	-0.231874	-0.395252	-0.257785	-1.04221	-0.67539	-0.213148	-0.27214	-0.809616
TTCCTCTCACCTATCC-10	Bcells	-0.817887	-0.190499	-0.38949	-0.234573	-0.285685	1.32848	1.01962	-0.256708	2.42679	-0.284483	-0.784744	5.46939	-0.430335	-0.398003	-0.30554	-0.472974	-0.465216	-0.327686	1.47141	-0.697546	-0.551308	0.724553	-0.155169	0.788757	-0.585088	0.887905	0.0298019	-0.220274	1.95089	-0.231874	-0.395252	-0.257785	0.351175	-0.67539	3.40728	3.62258	-0.809616
AGACACTGTTTCGGCG-7	Bcells	-0.817887	-0.190499	-0.38949	-0.234573	-0.285685	-1.09059	-0.71408	-0.256708	2.86013	-0.284483	-0.784744	-0.24188	-0.430335	-0.398003	-0.30554	-0.472974	-0.465216	-0.327686	-0.895891	1.35823	-0.551308	-1.25299	-0.155169	0.488098	-0.585088	-0.828693	1.25738	-0.220274	2.11691	-0.231874	-0.395252	-0.257785	-1.04221	-0.67539	-0.213148	-0.27214	-0.809616
CATGCGGGTACGTGTT-12	Bcells	-0.817887	-0.190499	-0.38949	-0.234573	-0.285685	1.03317	0.614157	-0.256708	2.77041	-0.284483	1.10888	4.80796	-0.430335	-0.398003	-0.30554	-0.472974	1.2495	-0.327686	0.40375	-0.697546	-0.551308	0.822063	-0.155169	0.427972	-0.585088	1.21742	-1.09639	-0.220274	1.89895	-0.231874	-0.395252	-0.257785	1.18564	0.834094	-0.213148	2.84828	0.385244
AACCTTTCAGCGACCT-11	Bcells	-0.817887	-0.190499	-0.38949	-0.234573	-0.285685	0.349108	-0.71408	-0.256708	2.60328	2.4038	0.877234	-0.24188	-0.430335	-0.398003	-0.30554	-0.472974	-0.465216	-0.327686	1.13374	-0.697546	-0.551308	0.504521	-0.155169	0.100417	-0.585088	0.640666	-1.09639	-0.220274	1.20988	-0.231874	-0.395252	-0.257785	0.468056	-0.67539	4.68748	3.84793	-0.809616
TGGTACAAGATGCTTC-9	Bcells	-0.817887	-0.190499	-0.38949	-0.234573	-0.285685	1.43532	-0.71408	-0.256708	2.89909	-0.284483	1.45152	-0.24188	-0.430335	-0.398003	-0.30554	-0.472974	1.35563	-0.327686	1.21222	-0.697546	-0.551308	0.834635	-0.155169	0.240384	-0.585088	0.930593	0.0637676	-0.220274	2.60379	-0.231874	-0.395252	-0.257785	1.27562	-0.67539	-0.213148	-0.27214	-0.809616
AAACCCACATGACTAC-10	Bcells	-0.817887	-0.190499	-0.38949	-0.234573	-0.285685	0.0732921	-0.71408	-0.256708	2.94258	-0.284483	-0.784744	-0.24188	-0.430335	-0.398003	-0.30554	-0.472974	-0.465216	-0.327686	1.28966	-0.697546	-0.551308	0.75727	-0.155169	0.47141	-0.585088	1.52049	-1.09639	-0.220274	1.5496	-0.231874	-0.395252	-0.257785	0.540431	0.688015	2.95919	-0.27214	-0.809616
CGTAAGTTCGGTCATA-11	Bcells	-0.817887	-0.190499	-0.38949	-0.234573	-0.285685	1.00516	-0.71408	-0.256708	2.00443	-0.284483	0.672949	4.74943	-0.430335	-0.398003	-0.30554	-0.472974	-0.465216	-0.327686	1.21784	-0.697546	-0.551308	1.02622	-0.155169	-0.0853412	-0.585088	0.817746	-0.0257689	-0.220274	1.86497	-0.231874	-0.395252	-0.257785	0.872083	-0.67539	4.18389	-0.27214	-0.809616
TTGGGTAAGGAAAGAC-8	Bcells	-0.817887	-0.190499	-0.38949	-0.234573	-0.285685	-1.09059	1.51486	3.32207	-0.415863	3.75326	-0.784744	-0.24188	-0.430335	-0.398003	-0.30554	-0.472974	-0.465216	-0.327686	-0.895891	1.33831	-0.551308	0.314303	-0.155169	0.0969943	-0.585088	-0.828693	1.31009	-0.220274	2.35657	-0.231874	-0.395252	-0.257785	-1.04221	1.42681	-0.213148	3.1416	0.854418
TCATTCATCGGCATAT-2	Bcells	1.90281	-0.190499	-0.38949	-0.234573	-0.285685	0.814143	-0.71408	3.54178	-0.415863	-0.284483	-0.784744	-0.24188	-0.430335	-0.398003	-0.30554	-0.472974	-0.465216	-0.327686	-0.895891	-0.697546	-0.551308	-1.25299	-0.155169	-1.70727	-0.585088	-0.828693	0.83203	-0.220274	2.22776	-0.231874	-0.395252	-0.257785	-1.04221	-0.67539	4.9785	-0.27214	-0.809616
TCCAGAAAGAGGTCGT-1	Bcells	-0.817887	-0.190499	-0.38949	-0.234573	-0.285685	-1.09059	-0.71408	-0.256708	-0.415863	4.80581	-0.784744	4.17599	-0.430335	-0.398003	-0.30554	-0.472974	-0.465216	-0.327686	-0.895891	-0.697546	-0.551308	-1.25299	-0.155169	-1.70727	-0.585088	-0.828693	1.44994	-0.220274	2.05665	-0.231874	-0.395252	-0.257785	-1.04221	-0.67539	5.60377	4.49638	-0.809616
GTGAGGACACTCCGAG-10	Bcells	-0.817887	-0.190499	-0.38949	-0.234573	-0.285685	1.35681	-0.71408	-0.256708	2.57476	-0.284483	0.856349	-0.24188	-0.430335	-0.398003	-0.30554	-0.472974	-0.465216	-0.327686	1.38987	-0.697546	-0.551308	-0.011417	-0.155169	0.75337	-0.585088	-0.828693	-1.09639	-0.220274	2.07201	-0.231874	-0.395252	-0.257785	-1.04221	-0.67539	3.66166	-0.27214	-0.809616
AGACTCATCCAAGCCG-3	Bcells	-0.817887	-0.190499	-0.38949	-0.234573	-0.285685	0.841824	1.65934	4.33514	-0.415863	3.32383	1.44602	-0.24188	-0.430335	-0.398003	-0.30554	-0.472974	-0.465216	-0.327686	-0.895891	-0.697546	-0.551308	0.75797	-0.155169	-1.70727	-0.585088	-0.828693	0.855853	-0.220274	2.26202	-0.231874	-0.395252	-0.257785	-1.04221	-0.67539	-0.213148	-0.27214	-0.809616
CAGTTAGAGACTCATC-8	Bcells	0.754019	-0.190499	-0.38949	-0.234573	-0.285685	1.01631	-0.71408	-0.256708	1.87974	2.57259	0.981585	-0.24188	-0.430335	-0.398003	-0.30554	-0.472974	2.05171	2.35564	0.647331	0.743009	1.25854	-1.25299	-0.155169	0.194392	-0.585088	0.732923	0.922309	-0.220274	-0.545616	-0.231874	-0.395252	-0.257785	0.941933	-0.67539	-0.213148	3.32588	1.87748
TGTGATGCAGTAGTTC-2	Bcells	-0.817887	-0.190499	-0.38949	-0.234573	-0.285685	-1.09059	1.4568	4.68581	-0.415863	3.64809	-0.784744	-0.24188	-0.430335	-0.398003	-0.30554	-0.472974	-0.465216	-0.327686	-0.895891	-0.697546	-0.551308	-1.25299	-0.155169	-1.70727	-0.585088	-0.828693	0.689261	-0.220274	-0.545616	-0.231874	-0.395252	-0.257785	-1.04221	-0.67539	-0.213148	4.44245	-0.809616
ACATTTCGTCAAGCCC-8	Bcells	-0.817887	-0.190499	-0.38949	-0.234573	-0.285685	1.39539	-0.71408	-0.256708	-0.415863	4.35748	-0.784744	4.13344	-0.430335	-0.398003	-0.30554	-0.472974	-0.465216	-0.327686	-0.895891	-0.697546	-0.551308	-1.25299	-0.155169	-1.70727	-0.585088	1.32843	1.01137	-0.220274	2.48567	-0.231874	-0.395252	-0.257785	-1.04221	-0.67539	-0.213148	-0.27214	-0.809616
AAAGGGCGTACAAACA-3	Bcells	2.34512	-0.190499	-0.38949	-0.234573	-0.285685	-1.09059	1.46195	3.95326	-0.415863	3.65741	-0.784744	-0.24188	-0.430335	-0.398003	-0.30554	-0.472974	-0.465216	-0.327686	-0.895891	-0.697546	-0.551308	-1.25299	-0.155169	0.415213	-0.585088	-0.828693	0.693493	-0.220274	-0.545616	-0.231874	-0.395252	-0.257785	-1.04221	-0.67539	-0.213148	-0.27214	-0.809616
CCGATGGAGCTGCCAC-11	Bcells	-0.817887	-0.190499	-0.38949	-0.234573	-0.285685	-1.09059	-0.71408	-0.256708	3.13644	-0.284483	0.967078	-0.24188	-0.430335	-0.398003	-0.30554	-0.472974	-0.465216	-0.327686	0.634656	-0.697546	-0.551308	1.03646	-0.155169	0.397855	-0.585088	1.4654	-1.09639	-0.220274	1.7449	-0.231874	-0.395252	-0.257785	0.549698	-0.67539	-0.213148	3.30122	-0.809616
CAGATCAAGCTTAGTC-5	Bcells	-0.817887	-0.190499	-0.38949	-0.234573	-0.285685	0.986498	-0.71408	3.8855	-0.415863	-0.284483	-0.784744	-0.24188	-0.430335	-0.398003	-0.30554	-0.472974	-0.465216	-0.327686	-0.895891	-0.697546	-0.551308	0.561053	-0.155169	-1.70727	-0.585088	-0.828693	1.48472	-0.220274	1.98709	-0.231874	-0.395252	-0.257785	-1.04221	-0.67539	-0.213148	-0.27214	-0.809616
TTTGTTGAGATTGACA-2	Bcells	-0.817887	-0.190499	-0.38949	-0.234573	-0.285685	1.4144	-0.71408	-0.256708	-0.415863	3.98513	-0.784744	-0.24188	-0.430335	-0.398003	-0.30554	-0.472974	-0.465216	-0.327686	-0.895891	-0.697546	-0.551308	-1.25299	-0.155169	-1.70727	-0.585088	-0.828693	1.02748	-0.220274	2.24252	-0.231874	-0.395252	-0.257785	-1.04221	-0.67539	5.01101	5.01888	-0.809616
GTTCATTGTCGACTGC-11	Bcells	-0.817887	-0.190499	-0.38949	-0.234573	-0.285685	1.04969	0.896159	-0.256708	2.79521	2.63248	1.43686	4.18872	-0.430335	-0.398003	-0.30554	-0.472974	-0.465216	-0.327686	1.0451	-0.697546	-0.551308	0.750935	-0.155169	0.720387	-0.585088	0.765658	-1.09639	-0.220274	2.39863	-0.231874	-0.395252	-0.257785	-1.04221	1.579	-0.213148	3.38874	-0.809616
TGGGAGAGTCCTCATC-2	Bcells	-0.817887	-0.190499	-0.38949	-0.234573	-0.285685	-1.09059	-0.71408	3.99926	-0.415863	-0.284483	-0.784744	-0.24188	-0.430335	-0.398003	-0.30554	-0.472974	-0.465216	-0.327686	-0.895891	-0.697546	-0.551308	-1.25299	-0.155169	0.438406	-0.585088	1.34941	0.713052	-0.220274	-0.545616	-0.231874	-0.395252	-0.257785	-1.04221	-0.67539	-0.213148	-0.27214	-0.809616
TAACCAGTCTGGTCAA-4	Bcells	-0.817887	-0.190499	-0.38949	-0.234573	-0.285685	0.827797	-0.71408	3.56901	-0.415863	4.6867	-0.784744	3.72937	-0.430335	-0.398003	-0.30554	-0.472974	-0.465216	-0.327686	-0.895891	1.10858	-0.551308	-1.25299	-0.155169	-1.70727	-0.585088	-0.828693	1.02898	-0.220274	1.79357	-0.231874	-0.395252	-0.257785	-1.04221	-0.67539	-0.213148	4.79227	-0.809616
AGTTAGCAGAGGTGCT-1	Bcells	1.25231	-0.190499	-0.38949	-0.234573	-0.285685	-1.09059	1.36307	-0.256708	-0.415863	3.47828	-0.784744	-0.24188	-0.430335	-0.398003	-0.30554	-0.472974	-0.465216	-0.327686	-0.895891	-0.697546	-0.551308	-1.25299	-0.155169	0.318763	-0.585088	-0.828693	1.34721	-0.220274	-0.545616	-0.231874	-0.395252	-0.257785	-1.04221	-0.67539	5.27941	-0.27214	-0.809616
GAGAAATGTATGAAAC-6	Bcells	1.20518	-0.190499	-0.38949	-0.234573	-0.285685	1.468	1.69784	4.40965	-0.415863	4.49306	-0.784744	-0.24188	-0.430335	-0.398003	-0.30554	-0.472974	-0.465216	-0.327686	1.09026	-0.697546	-0.551308	0.466871	-0.155169	-1.70727	-0.585088	-0.828693	0.573254	-0.220274	-0.545616	-0.231874	2.48487	-0.257785	1.02356	-0.67539	-0.213148	4.595	-0.809616
CATGCCTAGAGCAAGA-11	Bcells	-0.817887	-0.190499	-0.38949	-0.234573	-0.285685	0.872964	0.722114	-0.256708	1.67453	-0.284483	-0.784744	4.76186	-0.430335	-0.398003	-0.30554	-0.472974	-0.465216	-0.327686	1.08451	-0.697546	0.564014	0.785554	-0.155169	0.541026	-0.585088	0.59333	-1.09639	-0.220274	2.03543	-0.231874	-0.395252	-0.257785	0.419402	-0.67539	-0.213148	2.37833	0.48236
ATTTCACAGCGGCTCT-10	Bcells	-0.817887	-0.190499	-0.38949	-0.234573	-0.285685	0.203731	-0.71408	-0.256708	2.77971	-0.284483	0.709412	3.92105	-0.430335	-0.398003	-0.30554	-0.472974	-0.465216	-0.327686	-0.895891	-0.697546	-0.551308	0.932616	-0.155169	0.751634	-0.585088	1.34515	-1.09639	-0.220274	1.72066	-0.231874	-0.395252	-0.257785	0.315553	-0.67539	-0.213148	-0.27214	-0.809616
CCACCATTCCACCTGT-12	Bcells	-0.817887	-0.190499	-0.38949	-0.234573	-0.285685	-1.09059	-0.71408	-0.256708	2.4869	-0.284483	-0.784744	-0.24188	-0.430335	-0.398003	-0.30554	-0.472974	-0.465216	-0.327686	0.8403	-0.697546	-0.551308	0.250427	-0.155169	0.938933	-0.585088	0.928192	-1.09639	-0.220274	1.5534	-0.231874	-0.395252	-0.257785	-1.04221	-0.67539	4.47885	3.92639	-0.809616
GTCATTTAGGCGTTAG-10	Bcells	-0.817887	-0.190499	-0.38949	-0.234573	-0.285685	1.34444	0.819918	-0.256708	2.35696	-0.284483	0.933226	5.37048	-0.430335	-0.398003	-0.30554	-0.472974	-0.465216	-0.327686	0.605081	-0.697546	-0.551308	0.7879	-0.155169	0.367067	-0.585088	1.7414	-1.09639	-0.220274	1.97013	-0.231874	-0.395252	-0.257785	1.1221	1.06793	-0.213148	2.55883	-0.809616
AAGTTCGAGAGAACCC-12	Bcells	-0.817887	-0.190499	-0.38949	-0.234573	-0.285685	0.0547221	-0.71408	-0.256708	3.00627	-0.284483	0.537397	5.18995	-0.430335	-0.398003	-0.30554	-0.472974	-0.465216	-0.327686	1.40464	-0.697546	-0.551308	0.54957	-0.155169	0.522481	-0.585088	-0.828693	-0.125327	-0.220274	2.07142	-0.231874	-0.395252	-0.257785	0.519702	-0.67539	-0.213148	-0.27214	-0.809616
AGCTTCCTCTATACTC-9	Bcells	-0.817887	-0.190499	-0.38949	-0.234573	-0.285685	0.390372	-0.71408	-0.256708	2.34573	-0.284483	-0.784744	-0.24188	-0.430335	-0.398003	-0.30554	-0.472974	1.5055	-0.327686	-0.895891	-0.697546	-0.551308	0.354598	-0.155169	0.514053	-0.585088	-0.828693	-1.09639	-0.220274	1.2602	-0.231874	-0.395252	-0.257785	0.511343	-0.67539	-0.213148	3.63819	-0.809616
AGCTTCCGTCAAAGAT-1	Bcells	-0.817887	-0.190499	-0.38949	-0.234573	-0.285685	0.965769	1.40556	-0.256708	-0.415863	3.55526	-0.784744	-0.24188	-0.430335	-0.398003	-0.30554	-0.472974	-0.465216	-0.327686	-0.895891	-0.697546	-0.551308	-1.25299	-0.155169	-1.70727	-0.585088	-0.828693	0.962319	-0.220274	1.96181	-0.231874	-0.395252	-0.257785	-1.04221	-0.67539	-0.213148	-0.27214	1.09718
GTGGAAGGTAGTCGTT-9	Bcells	-0.817887	-0.190499	-0.38949	-0.234573	-0.285685	1.16264	1.00857	-0.256708	2.09147	-0.284483	0.736776	4.22028	-0.430335	-0.398003	-0.30554	-0.472974	-0.465216	-0.327686	0.789668	-0.697546	-0.551308	0.392269	-0.155169	0.713712	-0.585088	1.09395	-1.09639	-0.220274	1.9375	-0.231874	-0.395252	-0.257785	0.340419	-0.67539	3.37933	-0.27214	0.412544
GATCCCTTCTCATTAC-5	Bcells	-0.817887	-0.190499	-0.38949	-0.234573	-0.285685	1.37868	1.60624	-0.256708	-0.415863	3.22909	-0.784744	3.65338	-0.430335	-0.398003	-0.30554	-0.472974	-0.465216	-0.327686	-0.895891	-0.697546	-0.551308	-1.25299	-0.155169	0.184586	-0.585088	-0.828693	1.3862	-0.220274	2.1992	-0.231874	-0.395252	-0.257785	-1.04221	-0.67539	-0.213148	4.00996	-0.809616
AGGATAAGTTACCGTA-9	Bcells	0.571848	-0.190499	-0.38949	-0.234573	-0.285685	0.616941	0.680317	-0.256708	1.6137	-0.284483	-0.784744	3.29288	-0.430335	-0.398003	-0.30554	-0.472974	-0.465216	-0.327686	0.468485	-0.697546	-0.551308	0.747586	-0.155169	0.59579	-0.585088	1.40934	0.0505661	-0.220274	1.53647	-0.231874	-0.395252	-0.257785	0.972634	-0.67539	3.47403	2.97605	-0.809616
TTTGATCAGGTGGTTG-8	Bcells	-0.817887	-0.190499	-0.38949	-0.234573	-0.285685	1.41881	1.87255	-0.256708	3.34899	4.81078	-0.784744	-0.24188	-0.430335	-0.398003	-0.30554	-0.472974	-0.465216	-0.327686	-0.895891	1.31418	-0.551308	-1.25299	-0.155169	0.441048	-0.585088	-0.828693	-1.09639	-0.220274	-0.545616	-0.231874	-0.395252	-0.257785	1.19929	-0.67539	-0.213148	-0.27214	-0.809616
CTGGCAGTCACTGATG-12	Bcells	-0.817887	-0.190499	-0.38949	-0.234573	-0.285685	0.827797	-0.71408	4.30676	-0.415863	-0.284483	1.42983	3.72937	-0.430335	-0.398003	2.70866	-0.472974	-0.465216	-0.327686	1.03896	-0.697546	-0.551308	-1.25299	-0.155169	0.813038	-0.585088	-0.828693	-1.09639	-0.220274	1.79357	-0.231874	-0.395252	-0.257785	-1.04221	-0.67539	-0.213148	-0.27214	-0.809616
TTGGTTTGTTCCTAGA-3	Bcells	1.19546	-0.190499	-0.38949	-0.234573	-0.285685	0.869201	-0.71408	4.39052	-0.415863	-0.284483	1.47763	-0.24188	-0.430335	-0.398003	-0.30554	-0.472974	-0.465216	-0.327686	-0.895891	-0.697546	1.01746	0.45861	-0.155169	0.263121	-0.585088	-0.828693	0.565234	-0.220274	1.84406	-0.231874	-0.395252	-0.257785	1.01364	-0.67539	-0.213148	-0.27214	-0.809616
CGTAAGTAGGAGAATG-9	Bcells	-0.817887	-0.190499	-0.38949	-0.234573	-0.285685	0.816958	-0.71408	-0.256708	1.59508	-0.284483	-0.784744	-0.24188	-0.430335	-0.398003	-0.30554	-0.472974	1.3184	-0.327686	0.813225	-0.697546	-0.551308	0.735926	-0.155169	0.582367	-0.585088	1.27408	-1.09639	-0.220274	1.96665	-0.231874	-0.395252	-0.257785	0.735426	-0.67539	4.40568	3.64716	-0.809616
GTCTAGACATAGGAGC-10	Bcells	-0.817887	-0.190499	-0.38949	-0.234573	-0.285685	-1.09059	1.07816	-0.256708	2.51324	-0.284483	1.22244	4.88736	-0.430335	-0.398003	-0.30554	-0.472974	-0.465216	-0.327686	-0.895891	-0.697546	-0.551308	0.690118	-0.155169	0.409571	-0.585088	0.582491	-1.09639	-0.220274	2.16729	-0.231874	-0.395252	-0.257785	0.781748	-0.67539	-0.213148	-0.27214	-0.809616
TAAGCGTTCCAGTGTA-7	Bcells	1.16551	-0.190499	-0.38949	-0.234573	-0.285685	0.84005	1.27597	-0.256708	-0.415863	-0.284483	-0.784744	-0.24188	-0.430335	-0.398003	-0.30554	-0.472974	-0.465216	-0.327686	-0.895891	1.82075	1.2904	-1.25299	-0.155169	0.233812	-0.585088	-0.828693	1.42882	-0.220274	-0.545616	-0.231874	-0.395252	-0.257785	0.983062	-0.67539	-0.213148	-0.27214	-0.809616
CTGCATCTCTAAGAAG-12	Bcells	0.761432	-0.190499	-0.38949	-0.234573	-0.285685	-1.09059	-0.71408	-0.256708	2.43301	-0.284483	-0.784744	2.9405	-0.430335	-0.398003	-0.30554	-0.472974	-0.465216	-0.327686	0.654609	-0.697546	-0.551308	0.0896322	-0.155169	0.573509	-0.585088	1.32929	-1.09639	-0.220274	2.03261	-0.231874	-0.395252	-0.257785	-1.04221	-0.67539	3.97703	-0.27214	-0.809616
AGCGTATAGTGTTCCA-5	Bcells	-0.817887	-0.190499	-0.38949	-0.234573	-0.285685	1.28536	1.35242	3.74135	-0.415863	-0.284483	-0.784744	-0.24188	-0.430335	-0.398003	-0.30554	-0.472974	-0.465216	-0.327686	-0.895891	-0.697546	-0.551308	-1.25299	-0.155169	0.681528	-0.585088	-0.828693	1.33827	-0.220274	1.89895	-0.231874	-0.395252	-0.257785	-1.04221	-0.67539	-0.213148	3.54155	-0.809616
GAAGGACAGTCATGCT-1	Bcells	1.82684	-0.190499	-0.38949	-0.234573	-0.285685	0.991219	1.0543	3.89491	-0.415863	-0.284483	-0.784744	-0.24188	-0.430335	-0.398003	-0.30554	-0.472974	-0.465216	-0.327686	0.834416	1.26244	-0.551308	0.245332	-0.155169	1.13695	1.32973	-0.828693	0.852805	-0.220274	-0.545616	-0.231874	-0.395252	-0.257785	0.757467	-0.67539	-0.213148	-0.27214	-0.809616
CCGATGGGTTTCCAAG-4	Bcells	-0.817887	-0.190499	-0.38949	-0.234573	-0.285685	-1.09059	-0.71408	-0.256708	-0.415863	-0.284483	-0.784744	4.98638	-0.430335	2.6601	-0.30554	-0.472974	-0.465216	-0.327686	1.27539	-0.697546	-0.551308	-1.25299	-0.155169	0.457179	-0.585088	-0.828693	0.728883	-0.220274	2.07941	-0.231874	-0.395252	-0.257785	-1.04221	-0.67539	-0.213148	-0.27214	-0.809616
GATCGTAAGCGAGAAA-4	Bcells	-0.817887	-0.190499	-0.38949	-0.234573	-0.285685	1.23032	1.29645	5.55648	-0.415863	3.3576	-0.784744	-0.24188	-0.430335	-0.398003	-0.30554	-0.472974	-0.465216	-0.327686	-0.895891	-0.697546	-0.551308	-1.25299	-0.155169	-1.70727	-0.585088	-0.828693	1.05674	-0.220274	-0.545616	-0.231874	-0.395252	-0.257785	1.39246	-0.67539	5.10325	-0.27214	-0.809616
AGCTCAAAGATGCCGA-11	Bcells	-0.817887	-0.190499	-0.38949	-0.234573	-0.285685	1.25419	-0.71408	2.25613	2.31764	-0.284483	-0.784744	4.46345	-0.430335	-0.398003	-0.30554	-0.472974	-0.465216	-0.327686	0.728308	-0.697546	-0.551308	0.574802	-0.155169	0.713957	-0.585088	1.03082	-1.09639	-0.220274	1.86144	-0.231874	-0.395252	-0.257785	0.869069	-0.67539	-0.213148	2.12482	-0.809616
TTAATCCAGTATGTAG-8	Bcells	-0.817887	-0.190499	-0.38949	-0.234573	-0.285685	1.50523	-0.71408	4.17525	-0.415863	-0.284483	-0.784744	-0.24188	-0.430335	-0.398003	-0.30554	-0.472974	-0.465216	-0.327686	-0.895891	-0.697546	-0.551308	-1.25299	-0.155169	0.527134	-0.585088	-0.828693	1.42308	-0.220274	-0.545616	-0.231874	-0.395252	-0.257785	1.28911	-0.67539	-0.213148	4.66582	-0.809616
TACCGGGGTCATACCA-8	Bcells	1.30403	-0.190499	-0.38949	-0.234573	-0.285685	-1.09059	-0.71408	-0.256708	-0.415863	-0.284483	-0.784744	-0.24188	-0.430335	-0.398003	-0.30554	-0.472974	-0.465216	-0.327686	-0.895891	1.24706	-0.551308	-1.25299	-0.155169	0.74326	1.31189	-0.828693	0.970133	-0.220274	-0.545616	-0.231874	2.6256	-0.257785	0.740702	-0.67539	4.41939	4.06981	0.766371
GTCACTCGTTGACTGT-7	Bcells	-0.817887	-0.190499	-0.38949	-0.234573	-0.285685	1.19423	-0.71408	4.29978	-0.415863	3.98187	-0.784744	-0.24188	-0.430335	-0.398003	-0.30554	-0.472974	-0.465216	-0.327686	-0.895891	-0.697546	-0.551308	-1.25299	-0.155169	-1.70727	-0.585088	-0.828693	1.15787	-0.220274	-0.545616	-0.231874	-0.395252	-0.257785	1.35461	-0.67539	-0.213148	-0.27214	-0.809616
GTGCAGCTCAAACGTC-2	Bcells	-0.817887	-0.190499	-0.38949	-0.234573	-0.285685	1.04617	-0.71408	4.0045	-0.415863	3.70539	1.68192	-0.24188	-0.430335	-0.398003	-0.30554	-0.472974	-0.465216	-0.327686	-0.895891	1.31418	-0.551308	-1.25299	-0.155169	0.815706	-0.585088	-0.828693	-1.09639	-0.220274	-0.545616	-0.231874	-0.395252	-0.257785	-1.04221	-0.67539	5.61093	3.79256	1.17173
TGGAACTGTGCAATAA-6	Bcells	1.37188	-0.190499	-0.38949	-0.234573	-0.285685	-1.09059	-0.71408	-0.256708	-0.415863	3.69561	-0.784744	-0.24188	-0.430335	-0.398003	-0.30554	-0.472974	-0.465216	-0.327686	-0.895891	-0.697546	-0.551308	-1.25299	-0.155169	-1.70727	-0.585088	-0.828693	0.710835	-0.220274	2.05346	-0.231874	-0.395252	-0.257785	1.19379	-0.67539	-0.213148	-0.27214	-0.809616
TTGCATTAGATGGTCG-9	Bcells	-0.817887	-0.190499	-0.38949	-0.234573	-0.285685	1.07388	-0.71408	-0.256708	2.60121	-0.284483	-0.784744	-0.24188	-0.430335	-0.398003	-0.30554	-0.472974	-0.465216	-0.327686	-0.895891	-0.697546	-0.551308	0.900094	-0.155169	0.589212	-0.585088	0.639324	-1.09639	-0.220274	1.64507	-0.231874	-0.395252	-0.257785	-1.04221	-0.67539	5.26809	3.14548	0.856309
GACTGATAGGGCCCTT-5	Bcells	-0.817887	-0.190499	-0.38949	-0.234573	-0.285685	0.792701	1.22717	3.49902	-0.415863	3.2321	-0.784744	-0.24188	-0.430335	-0.398003	-0.30554	-0.472974	2.04088	-0.327686	-0.895891	-0.697546	-0.551308	0.391799	-0.155169	-1.70727	-0.585088	-0.828693	0.998599	-0.220274	1.75078	-0.231874	-0.395252	-0.257785	-1.04221	-0.67539	-0.213148	-0.27214	-0.809616
CAGATACCAGGCTTGC-5	Bcells	-0.817887	-0.190499	-0.38949	-0.234573	-0.285685	-1.09059	1.47371	-0.256708	2.21777	4.08474	1.24168	-0.24188	-0.430335	-0.398003	-0.30554	-0.472974	-0.465216	-0.327686	-0.895891	-0.697546	-0.551308	-1.25299	-0.155169	0.645304	-0.585088	-0.828693	0.703165	-0.220274	1.59484	-0.231874	-0.395252	-0.257785	-1.04221	1.38094	-0.213148	-0.27214	-0.809616
CCTCTCCAGATCACTC-3	Bcells	-0.817887	-0.190499	-0.38949	-0.234573	-0.285685	0.686628	-0.71408	-0.256708	2.80186	3.03404	1.69111	3.43714	-0.430335	-0.398003	-0.30554	-0.472974	-0.465216	-0.327686	-0.895891	-0.697546	-0.551308	-1.25299	-0.155169	0.449052	-0.585088	-0.828693	0.722029	-0.220274	2.06956	-0.231874	-0.395252	-0.257785	0.82212	-0.67539	-0.213148	3.80771	0.838339
TGAACGTTCAGGTGTT-7	Bcells	1.83932	-0.190499	-0.38949	-0.234573	-0.285685	1.12258	1.95204	-0.256708	-0.415863	3.84806	-0.784744	-0.24188	-0.430335	-0.398003	-0.30554	-0.472974	2.47985	-0.327686	-0.895891	-0.697546	-0.551308	-1.25299	-0.155169	-1.70727	-0.585088	-0.828693	1.09661	-0.220274	2.60827	-0.231874	-0.395252	-0.257785	1.27944	-0.67539	-0.213148	4.64814	-0.809616
TCCAGAACACCCAAGC-5	Bcells	-0.817887	-0.190499	-0.38949	-0.234573	-0.285685	-1.09059	-0.71408	-0.256708	-0.415863	3.41424	-0.784744	-0.24188	-0.430335	-0.398003	-0.30554	-0.472974	-0.465216	-0.327686	-0.895891	-0.697546	-0.551308	0.476987	-0.155169	0.284276	1.62578	-0.828693	0.897482	-0.220274	-0.545616	-0.231874	-0.395252	-0.257785	-1.04221	-0.67539	5.18592	3.49595	-0.809616
GTTGCTCCACATTCGA-8	Bcells	-0.817887	-0.190499	-0.38949	-0.234573	-0.285685	-1.09059	2.29061	4.37174	-0.415863	-0.284483	-0.784744	-0.24188	-0.430335	-0.398003	-0.30554	-0.472974	-0.465216	-0.327686	-0.895891	-0.697546	-0.551308	-1.25299	-0.155169	-1.70727	-0.585088	-0.828693	1.5076	-0.220274	2.28439	-0.231874	-0.395252	-0.257785	-1.04221	-0.67539	-0.213148	-0.27214	-0.809616
CTGTATTCAGAACTCT-2	Bcells	-0.817887	-0.190499	-0.38949	-0.234573	-0.285685	1.36568	1.43424	3.16922	-0.415863	-0.284483	-0.784744	-0.24188	-0.430335	-0.398003	-0.30554	-0.472974	-0.465216	-0.327686	-0.895891	-0.697546	-0.551308	0.247363	-0.155169	0.019933	-0.585088	0.924612	1.17199	-0.220274	1.54912	-0.231874	-0.395252	-0.257785	-1.04221	1.33702	4.46929	-0.27214	-0.809616
CATACAGAGCTCTGTA-10	Bcells	-0.817887	-0.190499	-0.38949	-0.234573	-0.285685	0.633182	-0.71408	-0.256708	2.49048	-0.284483	-0.784744	5.88261	-0.430335	-0.398003	-0.30554	-0.472974	-0.465216	-0.327686	1.05791	-0.697546	-0.551308	0.676717	-0.155169	0.240384	-0.585088	0.930593	-1.09639	-0.220274	1.12287	-0.231874	-0.395252	-0.257785	0.989919	-0.67539	-0.213148	-0.27214	-0.809616
CATGGATGTACACGCC-12	Bcells	-0.817887	-0.190499	-0.38949	-0.234573	-0.285685	1.53121	-0.71408	-0.256708	2.30981	-0.284483	0.89816	2.77596	-0.430335	-0.398003	-0.30554	-0.472974	-0.465216	-0.327686	1.7484	-0.697546	-0.551308	0.845559	-0.155169	-0.24156	-0.585088	1.24454	-1.09639	-0.220274	1.66964	-0.231874	-0.395252	-0.257785	-1.04221	1.4528	3.76038	3.18381	-0.809616
GCAACCGTCGCCAATA-10	Bcells	-0.817887	-0.190499	-0.38949	-0.234573	-0.285685	-1.09059	-0.71408	-0.256708	2.58179	-0.284483	1.27448	4.83434	-0.430335	-0.398003	-0.30554	-0.472974	0.980606	-0.327686	0.751887	-0.697546	0.318422	0.681081	-0.155169	0.795583	-0.585088	0.280203	-0.175181	-0.220274	1.77283	-0.231874	-0.395252	-0.257785	0.671629	-0.67539	3.67381	-0.27214	-0.809616
AGGGCCTAGCTTAGTC-7	Bcells	-0.817887	-0.190499	-0.38949	-0.234573	-0.285685	0.950198	1.77253	-0.256708	3.20342	-0.284483	-0.784744	-0.24188	-0.430335	-0.398003	-0.30554	-0.472974	-0.465216	-0.327686	-0.895891	-0.697546	-0.551308	-1.25299	-0.155169	0.718153	-0.585088	-0.828693	-1.09639	-0.220274	2.85295	-0.231874	-0.395252	-0.257785	-1.04221	-0.67539	5.34934	-0.27214	-0.809616
AGTTCGAGTCTTTCAT-9	Bcells	-0.817887	-0.190499	-0.38949	-0.234573	-0.285685	1.23879	-0.71408	-0.256708	3.25923	2.6949	-0.784744	-0.24188	-0.430335	-0.398003	-0.30554	-0.472974	-0.465216	-0.327686	0.713394	-0.697546	-0.551308	0.457793	-0.155169	-0.103047	-0.585088	1.17052	-1.09639	-0.220274	1.39998	-0.231874	-0.395252	-0.257785	0.631593	1.19373	-0.213148	3.86529	-0.809616
GGGTATTAGCGGACAT-8	Bcells	1.0754	-0.190499	-0.38949	-0.234573	-0.285685	-1.09059	-0.71408	3.41853	-0.415863	4.2523	-0.784744	-0.24188	-0.430335	-0.398003	-0.30554	-0.472974	-0.465216	-0.327686	0.962853	1.03754	-0.551308	-1.25299	-0.155169	-1.70727	-0.585088	1.05221	0.778771	-0.220274	2.87414	-0.231874	-0.395252	-0.257785	1.27784	-0.67539	-0.213148	-0.27214	-0.809616
ATCGTAGGTGAATAAC-1	Bcells	1.90045	-0.190499	-0.38949	-0.234573	-0.285685	1.77519	-0.71408	3.84191	-0.415863	-0.284483	-0.784744	-0.24188	-0.430335	-0.398003	-0.30554	-0.472974	2.26968	-0.327686	-0.895891	-0.697546	-0.551308	-1.25299	-0.155169	0.359077	-0.585088	-0.828693	0.830101	-0.220274	1.5146	-0.231874	-0.395252	-0.257785	-1.04221	-0.67539	-0.213148	-0.27214	-0.809616
ATTCGTTCACCATAAC-5	Bcells	-0.817887	-0.190499	-0.38949	-0.234573	-0.285685	1.53413	2.15202	3.80008	-0.415863	-0.284483	-0.784744	-0.24188	-0.430335	-0.398003	-0.30554	-0.472974	-0.465216	-0.327686	-0.895891	-0.697546	-0.551308	-1.25299	-0.155169	-1.70727	-0.585088	-0.828693	0.628369	-0.220274	2.65485	-0.231874	-0.395252	-0.257785	-1.04221	-0.67539	-0.213148	-0.27214	-0.809616
TTTGTTGCAAGCTGTT-10	Bcells	-0.817887	-0.190499	-0.38949	-0.234573	-0.285685	-1.09059	-0.71408	-0.256708	2.34797	-0.284483	-0.784744	4.01655	-0.430335	-0.398003	-0.30554	-0.472974	-0.465216	-0.327686	0.599231	-0.697546	-0.551308	0.355897	-0.155169	-0.216851	-0.585088	1.05144	0.160476	-0.220274	1.26195	-0.231874	-0.395252	-0.257785	0.890271	-0.67539	-0.213148	4.76497	-0.809616
CCTACGTGTCGAAACG-12	Bcells	-0.817887	-0.190499	-0.38949	-0.234573	-0.285685	0.782044	-0.71408	-0.256708	1.54578	-0.284483	0.724628	4.85063	-0.430335	-0.398003	-0.30554	-0.472974	1.27468	-0.327686	0.422831	-0.697546	-0.551308	0.895499	-0.155169	0.448514	-0.585088	1.08252	-1.09639	-0.220274	1.92374	-0.231874	-0.395252	-0.257785	0.922214	-0.67539	-0.213148	2.21509	-0.809616
TGTCAGACACCTGCGA-10	Bcells	-0.817887	-0.190499	-0.38949	-0.234573	-0.285685	1.14673	-0.71408	-0.256708	2.70985	-0.284483	-0.784744	-0.24188	-0.430335	-0.398003	-0.30554	-0.472974	-0.465216	-0.327686	0.835979	-0.697546	-0.551308	0.756223	-0.155169	0.714315	-0.585088	1.29762	-1.09639	-0.220274	1.54818	-0.231874	-0.395252	-0.257785	0.539234	-0.67539	-0.213148	1.93984	-0.809616
AATGGAAAGCTAGAAT-4	Bcells	1.00521	-0.190499	-0.38949	-0.234573	-0.285685	1.42416	-0.71408	4.01506	-0.415863	-0.284483	-0.784744	-0.24188	-0.430335	-0.398003	-0.30554	-0.472974	-0.465216	-0.327686	0.893939	0.97321	-0.551308	0.296874	-0.155169	0.0769304	-0.585088	-0.828693	1.22175	-0.220274	1.61825	-0.231874	-0.395252	-0.257785	-1.04221	-0.67539	-0.213148	-0.27214	1.17664
CCTTCAGAGTTTCGAC-9	Bcells	-0.817887	-0.190499	-0.38949	-0.234573	-0.285685	-1.09059	-0.71408	-0.256708	2.85905	-0.284483	0.895795	4.27682	-0.430335	-0.398003	-0.30554	-0.472974	1.47199	-0.327686	0.934307	-0.697546	-0.551308	0.916261	-0.155169	0.487375	-0.585088	0.657076	-1.09639	-0.220274	1.92873	-0.231874	-0.395252	-0.257785	0.861362	1.02995	3.7548	-0.27214	-0.809616
AGGCCACGTCCTATAG-5	Bcells	-0.817887	-0.190499	-0.38949	-0.234573	-0.285685	-1.09059	1.77025	-0.256708	-0.415863	-0.284483	-0.784744	-0.24188	-0.430335	-0.398003	-0.30554	-0.472974	-0.465216	-0.327686	-0.895891	1.57158	-0.551308	-1.25299	-0.155169	0.342357	-0.585088	-0.828693	1.13274	-0.220274	1.94016	-0.231874	-0.395252	-0.257785	-1.04221	-0.67539	-0.213148	4.31265	1.08071
TCATGAGGTGAATTGA-3	Bcells	-0.817887	-0.190499	-0.38949	-0.234573	-0.285685	1.02551	-0.71408	3.96331	-0.415863	-0.284483	-0.784744	-0.24188	-0.430335	-0.398003	-0.30554	-0.472974	-0.465216	-0.327686	-0.895891	-0.697546	-0.551308	-1.25299	-0.155169	0.42028	-0.585088	-0.828693	0.697766	-0.220274	-0.545616	-0.231874	-0.395252	-0.257785	-1.04221	-0.67539	-0.213148	-0.27214	1.49792
AACCCAAGTGTATCCA-9	Bcells	0.350005	-0.190499	-0.38949	-0.234573	-0.285685	0.963891	-0.71408	2.01039	2.78992	-0.284483	0.5276	2.82163	-0.430335	-0.398003	-0.30554	-0.472974	-0.465216	-0.327686	1.3313	-0.697546	-0.551308	0.613168	-0.155169	0.441048	-0.585088	-0.828693	-1.09639	-0.220274	1.84132	-0.231874	-0.395252	-0.257785	0.887541	-0.67539	3.82051	1.89041	-0.809616
TCGTAGAGTGTATCCA-10	Bcells	-0.817887	-0.190499	-0.38949	-0.234573	-0.285685	1.09441	-0.71408	-0.256708	2.30981	-0.284483	1.3125	2.35646	-0.430335	-0.398003	-0.30554	-0.472974	-0.465216	-0.327686	1.30786	-0.697546	-0.551308	-0.156771	-0.155169	0.57266	-0.585088	1.02548	-1.09639	-0.220274	1.41175	-0.231874	-0.395252	-0.257785	0.274488	-0.67539	4.1622	2.11554	-0.809616
CCTCATGGTGGGTCAA-2	Bcells	-0.817887	-0.190499	-0.38949	-0.234573	-0.285685	-1.09059	-0.71408	4.72144	-0.415863	-0.284483	-0.784744	4.15451	-0.430335	-0.398003	-0.30554	-0.472974	-0.465216	-0.327686	-0.895891	-0.697546	-0.551308	-1.25299	-0.155169	-1.70727	-0.585088	-0.828693	0.704252	-0.220274	2.49821	-0.231874	-0.395252	-0.257785	-1.04221	-0.67539	-0.213148	-0.27214	-0.809616
CGGGCATGTGGATTTC-12	Bcells	0.529948	-0.190499	-0.38949	-0.234573	-0.285685	1.05843	-0.71408	-0.256708	2.62966	-0.284483	0.7298	-0.24188	-0.430335	-0.398003	-0.30554	-0.472974	-0.465216	-0.327686	0.427349	0.537661	-0.551308	0.386656	-0.155169	0.180287	-0.585088	1.08739	-1.09639	-0.220274	2.1939	-0.231874	-0.395252	-0.257785	0.33408	-0.67539	-0.213148	2.22361	0.406941
TGAGACTCAGAGATGC-5	Bcells	1.35345	-0.190499	-0.38949	-0.234573	-0.285685	1.89177	-0.71408	4.70093	-0.415863	3.66211	-0.784744	-0.24188	-0.430335	-0.398003	-0.30554	-0.472974	-0.465216	-0.327686	-0.895891	-0.697546	-0.551308	-1.25299	-0.155169	-1.70727	-0.585088	-0.828693	0.695624	-0.220274	-0.545616	-0.231874	-0.395252	-0.257785	-1.04221	-0.67539	-0.213148	3.74846	-0.809616
ACATCGATCACTCGAA-8	Bcells	-0.817887	-0.190499	-0.38949	-0.234573	-0.285685	-1.09059	-0.71408	4.43306	-0.415863	4.10666	-0.784744	-0.24188	-0.430335	-0.398003	-0.30554	-0.472974	-0.465216	-0.327686	-0.895891	-0.697546	1.33115	0.80085	-0.155169	0.657108	-0.585088	-0.828693	1.40142	-0.220274	2.32189	-0.231874	-0.395252	-0.257785	-1.04221	-0.67539	-0.213148	-0.27214	1.371
CAGGCCAGTGGTCTAT-9	Bcells	-0.817887	-0.190499	-0.38949	-0.234573	-0.285685	-1.09059	0.686558	-0.256708	3.03059	-0.284483	1.61643	5.37754	-0.430335	-0.398003	-0.30554	-0.472974	-0.465216	-0.327686	0.474592	-0.697546	-0.551308	0.667822	-0.155169	0.230262	-0.585088	1.41596	0.0556995	-0.220274	1.99068	-0.231874	-0.395252	-0.257785	0.755645	0.916374	-0.213148	2.98807	-0.809616
GAAGGACTCCCGGTAG-11	Bcells	-0.817887	-0.190499	-0.38949	-0.234573	-0.285685	-1.09059	-0.71408	-0.256708	1.81143	-0.284483	0.929032	-0.24188	-0.430335	-0.398003	-0.30554	-0.472974	-0.465216	-0.327686	1.18116	-0.697546	-0.551308	0.0435713	-0.155169	-0.214672	-0.585088	0.686461	-1.09639	-0.220274	1.70339	-0.231874	-0.395252	-0.257785	0.515126	-0.67539	4.81412	-0.27214	1.09998
TGAGCATAGCGGATCA-2	Bcells	-0.817887	-0.190499	-0.38949	-0.234573	-0.285685	1.0844	1.52784	4.82462	-0.415863	-0.284483	1.72605	-0.24188	-0.430335	-0.398003	-0.30554	-0.472974	-0.465216	-0.327686	-0.895891	-0.697546	-0.551308	0.646556	-0.155169	0.854516	-0.585088	-0.828693	0.747693	-0.220274	2.82891	-0.231874	-0.395252	-0.257785	1.63069	-0.67539	-0.213148	4.99235	-0.809616
CATTCCGAGGGCAACT-1	Bcells	-0.817887	-0.190499	-0.38949	-0.234573	-0.285685	1.42956	1.4994	-0.256708	-0.415863	-0.284483	-0.784744	-0.24188	-0.430335	-0.398003	-0.30554	-0.472974	-0.465216	-0.327686	-0.895891	-0.697546	-0.551308	-1.25299	-0.155169	0.451747	-0.585088	-0.828693	0.724302	-0.220274	-0.545616	-0.231874	-0.395252	-0.257785	-1.04221	-0.67539	-0.213148	-0.27214	-0.809616
TGTACAGTCAATGCAC-9	Bcells	-0.817887	-0.190499	-0.38949	-0.234573	-0.285685	0.447122	-0.71408	-0.256708	2.20655	-0.284483	0.990381	4.13605	-0.430335	-0.398003	-0.30554	-0.472974	-0.465216	-0.327686	-0.895891	-0.697546	-0.551308	0.509135	-0.155169	0.419008	-0.585088	0.7407	-1.09639	-0.220274	0.906911	-0.231874	-0.395252	-0.257785	0.570875	-0.67539	-0.213148	2.65301	-0.809616
CTCAGTCGTAATCAAG-12	Bcells	-0.817887	-0.190499	-0.38949	-0.234573	-0.285685	0.695891	0.758514	-0.256708	2.58584	2.38313	-0.784744	3.45632	-0.430335	-0.398003	-0.30554	-0.472974	-0.465216	-0.327686	1.12201	-0.697546	-0.551308	0.81846	-0.155169	0.304285	-0.585088	0.629371	-1.09639	-0.220274	1.19639	-0.231874	1.69419	-0.257785	0.456447	-0.67539	3.68081	3.12624	0.515106
TGCATCCAGTGTAGAT-7	Bcells	1.10214	-0.190499	-0.38949	-0.234573	-0.285685	1.14752	1.97797	4.95161	2.38813	3.20533	1.37277	-0.24188	1.50264	-0.398003	-0.30554	-0.472974	-0.465216	-0.327686	-0.895891	-0.697546	1.24026	-1.25299	-0.155169	0.171795	-0.585088	-0.828693	0.801212	-0.220274	1.7333	-0.231874	-0.395252	-0.257785	0.918355	-0.67539	-0.213148	3.98536	-0.809616
TTGGATGTCACGGGCT-9	Bcells	-0.817887	-0.190499	-0.38949	-0.234573	-0.285685	0.873908	-0.71408	-0.256708	1.98625	-0.284483	1.06354	5.13422	-0.430335	-0.398003	-0.30554	-0.472974	-0.465216	-0.327686	1.08546	-0.697546	-0.551308	0.977351	-0.155169	0.485212	-0.585088	1.17628	-0.0355298	-0.220274	0.980066	-0.231874	-0.395252	-0.257785	0.270342	-0.67539	-0.213148	-0.27214	-0.809616
TGTCCTGGTAGTAAGT-3	Bcells	1.62512	-0.190499	-0.38949	-0.234573	-0.285685	0.916266	1.73712	4.48563	-0.415863	4.15589	-0.784744	-0.24188	-0.430335	-0.398003	-0.30554	-0.472974	-0.465216	-0.327686	-0.895891	1.19187	1.05514	-1.25299	-0.155169	-1.70727	-0.585088	-0.828693	-1.09639	-0.220274	1.90145	-0.231874	-0.395252	-0.257785	-1.04221	-0.67539	-0.213148	4.25151	-0.809616
GTCCTCAAGGGTAGCT-10	Bcells	0.68189	-0.190499	-0.38949	-0.234573	-0.285685	1.09658	0.790728	2.65464	1.7744	-0.284483	-0.784744	-0.24188	-0.430335	-0.398003	-0.30554	-0.472974	-0.465216	-0.327686	-0.895891	-0.697546	-0.551308	0.761766	-0.155169	0.121447	-0.585088	0.661267	-1.09639	-0.220274	2.26732	-0.231874	-0.395252	-0.257785	0.865824	1.03476	-0.213148	2.50496	-0.809616
CACCAAAGTCCGGTCA-10	Bcells	-0.817887	-0.190499	-0.38949	-0.234573	-0.285685	1.17371	-0.71408	2.57453	1.71413	2.36647	-0.784744	3.88042	-0.430335	-0.398003	-0.30554	-0.472974	1.42399	-0.327686	1.70735	-0.697546	-0.551308	0.945639	-0.155169	0.294852	-0.585088	1.20368	-1.09639	-0.220274	1.88254	-0.231874	-0.395252	-0.257785	-1.04221	0.987697	-0.213148	4.03517	-0.809616
TCACTATAGTGTTGAA-3	Bcells	-0.817887	-0.190499	-0.38949	-0.234573	-0.285685	0.64875	-0.71408	3.21195	-0.415863	3.64809	-0.784744	-0.24188	-0.430335	-0.398003	-0.30554	-0.472974	-0.465216	-0.327686	-0.895891	-0.697546	-0.551308	-1.25299	-0.155169	-1.70727	-0.585088	-0.828693	0.689261	-0.220274	2.02243	-0.231874	-0.395252	-0.257785	1.39508	-0.67539	6.11966	-0.27214	-0.809616
TGGAGAGCAATTTCTC-11	Bcells	-0.817887	-0.190499	-0.38949	-0.234573	-0.285685	0.307526	-0.71408	-0.256708	2.53765	-0.284483	-0.784744	-0.24188	-0.430335	-0.398003	-0.30554	-0.472974	-0.465216	-0.327686	1.08962	-0.697546	-0.551308	0.27956	-0.155169	0.800544	-0.585088	1.18048	-1.09639	-0.220274	1.15918	-0.231874	-0.395252	-0.257785	-1.04221	0.962403	-0.213148	-0.27214	-0.809616
TCTACCGCAAGTCCAT-9	Bcells	-0.817887	-0.190499	-0.38949	-0.234573	-0.285685	0.858075	-0.71408	2.20937	2.27991	-0.284483	1.04575	-0.24188	-0.430335	-0.398003	-0.30554	-0.472974	-0.465216	-0.327686	0.916352	-0.697546	-0.551308	0.131878	-0.155169	-0.113014	-0.585088	0.789655	-0.0479247	-0.220274	1.38789	-0.231874	-0.395252	-0.257785	0.842688	-0.67539	-0.213148	2.08022	-0.809616
TATCCTAGTTCAAGGG-8	Bcells	-0.817887	-0.190499	-0.38949	-0.234573	-0.285685	2.09824	-0.71408	4.16909	-0.415863	3.8595	-0.784744	-0.24188	-0.430335	-0.398003	-0.30554	-0.472974	-0.465216	-0.327686	1.34245	-0.697546	1.22519	0.685249	-0.155169	0.524027	-0.585088	-0.828693	0.785255	-0.220274	-0.545616	-0.231874	-0.395252	-0.257785	-1.04221	-0.67539	-0.213148	-0.27214	-0.809616
TTGTGGAAGTTCCGTA-7	Bcells	0.892501	-0.190499	-0.38949	-0.234573	-0.285685	-1.09059	1.00205	-0.256708	-0.415863	3.50594	-0.784744	4.72926	1.66914	-0.398003	-0.30554	-0.472974	-0.465216	-0.327686	-0.895891	1.41768	1.37096	0.201058	-0.155169	0.333654	-0.585088	1.24307	1.12529	-0.220274	1.48447	-0.231874	-0.395252	-0.257785	-1.04221	1.27491	-0.213148	-0.27214	-0.809616
CGCATAATCCTTCGAC-5	Bcells	-0.817887	-0.190499	-0.38949	-0.234573	-0.285685	-1.09059	1.43918	4.65133	-0.415863	-0.284483	-0.784744	-0.24188	1.73019	-0.398003	-0.30554	-0.472974	-0.465216	-0.327686	1.21101	-0.697546	1.12087	0.57143	-0.155169	0.392999	-0.585088	-0.828693	1.30831	-0.220274	2.00158	-0.231874	-0.395252	-0.257785	-1.04221	-0.67539	-0.213148	-0.27214	-0.809616
GGTCACGTCAGACCTA-10	Bcells	0.342135	-0.190499	-0.38949	-0.234573	-0.285685	0.0385745	-0.71408	-0.256708	2.50827	-0.284483	1.15522	-0.24188	-0.430335	-0.398003	-0.30554	-0.472974	-0.465216	-0.327686	0.588451	-0.697546	-0.551308	1.07525	-0.155169	0.844453	-0.585088	0.323735	-1.09639	-0.220274	1.94909	-0.231874	-0.395252	-0.257785	0.878671	1.2932	-0.213148	-0.27214	-0.809616
TCCTAATAGCGCTGAA-4	Bcells	-0.817887	-0.190499	-0.38949	-0.234573	2.62344	1.06312	-0.71408	-0.256708	-0.415863	4.02514	-0.784744	-0.24188	-0.430335	-0.398003	-0.30554	-0.472974	-0.465216	-0.327686	0.692714	-0.697546	-0.551308	0.122628	-0.155169	0.613212	-0.585088	-0.828693	0.962319	-0.220274	1.81722	-0.231874	-0.395252	-0.257785	-1.04221	-0.67539	-0.213148	-0.27214	-0.809616
GTCATTTTCGACGACC-10	Bcells	-0.817887	-0.190499	-0.38949	-0.234573	-0.285685	1.58323	-0.71408	-0.256708	2.38578	-0.284483	0.954687	-0.24188	-0.430335	-0.398003	-0.30554	-0.472974	1.53987	-0.327686	1.35982	-0.697546	-0.551308	0.805016	-0.155169	0.541346	-0.585088	1.07717	-1.09639	-0.220274	2.18149	-0.231874	-0.395252	-0.257785	-1.04221	-0.67539	-0.213148	-0.27214	-0.809616
TTTGATCCACGGGTAA-12	Bcells	-0.817887	-0.190499	-0.38949	-0.234573	-0.285685	-1.09059	-0.71408	-0.256708	3.54256	1.73381	-0.784744	5.8154	-0.430335	1.13741	-0.30554	-0.472974	0.973119	-0.327686	0.536318	-0.697546	-0.551308	1.00152	-0.155169	0.512788	-0.585088	1.28777	-0.179951	-0.220274	2.43657	-0.231874	-0.395252	-0.257785	1.0471	-0.67539	3.65735	3.67269	0.699572
TGGTAGTAGGTACCTT-5	Bcells	-0.817887	-0.190499	-0.38949	-0.234573	-0.285685	-1.09059	-0.71408	4.43701	-0.415863	3.41789	-0.784744	-0.24188	-0.430335	-0.398003	-0.30554	-0.472974	-0.465216	-0.327686	-0.895891	-0.697546	-0.551308	-1.25299	-0.155169	-1.70727	-0.585088	-0.828693	0.584733	-0.220274	-0.545616	-0.231874	-0.395252	-0.257785	-1.04221	-0.67539	5.19125	3.49967	-0.809616
AGCGTATGTCGTGGTC-2	Bcells	1.2577	-0.190499	-0.38949	-0.234573	-0.285685	1.14646	-0.71408	3.04485	-0.415863	-0.284483	-0.784744	-0.24188	-0.430335	-0.398003	-0.30554	-0.472974	-0.465216	-0.327686	-0.895891	1.4086	-0.551308	-1.25299	-0.155169	-0.0427656	1.66991	0.860965	0.6166	-0.220274	-0.545616	-0.231874	2.02607	-0.257785	-1.04221	-0.67539	-0.213148	-0.27214	1.06381
AGCTCAAGTAAGTCAA-11	Bcells	-0.817887	-0.190499	-0.38949	-0.234573	-0.285685	1.66919	-0.71408	-0.256708	2.98252	-0.284483	0.986197	-0.24188	-0.430335	-0.398003	-0.30554	-0.472974	-0.465216	-0.327686	1.01593	-0.697546	-0.551308	0.402507	-0.155169	0.198534	-0.585088	1.60559	-1.09639	-0.220274	1.32498	-0.231874	-0.395252	-0.257785	-1.04221	-0.67539	-0.213148	2.64611	-0.809616
ATTCAGGCACAAATGA-2	Bcells	-0.817887	-0.190499	-0.38949	-0.234573	-0.285685	1.95129	-0.71408	-0.256708	3.0226	-0.284483	-0.784744	3.73656	-0.430335	-0.398003	-0.30554	-0.472974	-0.465216	-0.327686	-0.895891	-0.697546	-0.551308	0.425481	-0.155169	-1.70727	-0.585088	-0.828693	-1.09639	-0.220274	1.79781	-0.231874	-0.395252	-0.257785	-1.04221	-0.67539	-0.213148	3.38376	0.972459
ACGTAGTAGGTGGCTA-2	Bcells	1.62086	-0.190499	-0.38949	-0.234573	-0.285685	0.912176	-0.71408	-0.256708	-0.415863	4.14816	-0.784744	-0.24188	-0.430335	-0.398003	-0.30554	-0.472974	-0.465216	-0.327686	-0.895891	-0.697546	-0.551308	-1.25299	-0.155169	-1.70727	-0.585088	-0.828693	1.23391	-0.220274	2.34898	-0.231874	-0.395252	-0.257785	-1.04221	-0.67539	6.85367	-0.27214	-0.809616
GGATCTACATCGCTGG-10	Bcells	-0.817887	-0.190499	-0.38949	-0.234573	-0.285685	0.463148	-0.71408	-0.256708	2.78206	2.61674	1.67587	-0.24188	-0.430335	-0.398003	-0.30554	-0.472974	-0.465216	-0.327686	0.67118	-0.697546	-0.551308	1.06983	-0.155169	0.59079	-0.585088	-0.828693	0.22096	-0.220274	-0.545616	-0.231874	-0.395252	-0.257785	-1.04221	-0.67539	4.02181	-0.27214	0.631113
CTGCCTAAGTAAAGCT-9	Bcells	0.893579	-0.190499	-0.38949	-0.234573	-0.285685	-1.09059	-0.71408	3.06557	-0.415863	2.82625	1.13841	-0.24188	-0.430335	-0.398003	-0.30554	-0.472974	-0.465216	2.59387	1.15256	-0.697546	-0.551308	0.520817	-0.155169	0.928341	-0.585088	-0.828693	-1.09639	-0.220274	2.19522	-0.231874	-0.395252	-0.257785	-1.04221	-0.67539	6.33521	2.89693	0.735155
AGTAGCTCAACTTGCA-8	Bcells	-0.817887	-0.190499	-0.38949	-0.234573	-0.285685	1.46606	1.92125	-0.256708	-0.415863	-0.284483	-0.784744	4.2783	-0.430335	-0.398003	-0.30554	-0.472974	-0.465216	-0.327686	-0.895891	-0.697546	-0.551308	0.654039	-0.155169	0.863209	-0.585088	-0.828693	1.38972	-0.220274	-0.545616	-0.231874	-0.395252	-0.257785	-1.04221	-0.67539	-0.213148	-0.27214	-0.809616
CAGATACTCTGTGCAA-1	Bcells	-0.817887	-0.190499	-0.38949	-0.234573	-0.285685	1.23658	1.08256	-0.256708	-0.415863	2.97015	-0.784744	-0.24188	-0.430335	-0.398003	-0.30554	-0.472974	-0.465216	-0.327686	-0.895891	-0.697546	-0.551308	-1.25299	-0.155169	0.0451591	-0.585088	-0.828693	1.00814	-0.220274	1.57972	-0.231874	-0.395252	-0.257785	1.17102	-0.67539	-0.213148	-0.27214	-0.809616
TGGGTTACATTGAGCT-11	Bcells	-0.817887	-0.190499	-0.38949	-0.234573	-0.285685	1.07807	0.772645	-0.256708	1.74808	-0.284483	-0.784744	3.92965	-0.430335	-0.398003	-0.30554	-0.472974	-0.465216	2.20174	1.13653	-0.697546	-0.551308	0.641024	-0.155169	0.593431	-0.585088	1.50678	-1.09639	-0.220274	1.21311	-0.231874	-0.395252	-0.257785	-1.04221	-0.67539	-0.213148	-0.27214	0.527818
CATAAGCTCACCTGTC-11	Bcells	-0.817887	-0.190499	-0.38949	-0.234573	-0.285685	1.34147	0.736473	-0.256708	2.55208	-0.284483	-0.784744	-0.24188	-0.430335	-0.398003	-0.30554	-0.472974	-0.465216	-0.327686	0.523433	-0.697546	-0.551308	0.608591	-0.155169	0.810383	-0.585088	0.971928	-1.09639	-0.220274	2.1992	-0.231874	-0.395252	-0.257785	-1.04221	-0.67539	-0.213148	-0.27214	-0.809616
TGGAACTAGGCGCTTC-2	Bcells	-0.817887	-0.190499	-0.38949	-0.234573	-0.285685	1.07877	-0.71408	-0.256708	-0.415863	-0.284483	-0.784744	-0.24188	-0.430335	-0.398003	-0.30554	-0.472974	-0.465216	-0.327686	-0.895891	-0.697546	-0.551308	-1.25299	-0.155169	-1.70727	-0.585088	-0.828693	-1.09639	-0.220274	-0.545616	-0.231874	-0.395252	-0.257785	-1.04221	-0.67539	-0.213148	3.85457	-0.809616
AAGAACATCATTGTGG-6	Bcells	-0.817887	-0.190499	-0.38949	-0.234573	-0.285685	0.964641	1.4044	-0.256708	-0.415863	4.24733	-0.784744	-0.24188	-0.430335	-0.398003	-0.30554	-0.472974	-0.465216	-0.327686	-0.895891	1.23742	-0.551308	-1.25299	-0.155169	-1.70727	-0.585088	-0.828693	1.42575	-0.220274	1.96044	-0.231874	-0.395252	-0.257785	1.11376	-0.67539	-0.213148	-0.27214	-0.809616
ATGTCCCTCCCATAGA-7	Bcells	1.44339	-0.190499	-0.38949	-0.234573	-0.285685	0.741997	1.93952	-0.256708	-0.415863	-0.284483	-0.784744	-0.24188	-0.430335	-0.398003	-0.30554	-0.472974	-0.465216	-0.327686	-0.895891	1.0278	-0.551308	-1.25299	-0.155169	0.135229	1.87165	-0.828693	1.27246	-0.220274	-0.545616	-0.231874	2.285	-0.257785	0.880204	-0.67539	4.78186	-0.27214	-0.809616
CCTCATGGTCACTCAA-4	Bcells	-0.817887	-0.190499	-0.38949	-0.234573	-0.285685	1.16704	-0.71408	3.50873	-0.415863	3.24119	1.39494	-0.24188	-0.430335	-0.398003	-0.30554	-0.472974	-0.465216	-0.327686	-0.895891	-0.697546	0.960126	-1.25299	-0.155169	0.191103	-0.585088	-0.828693	0.504502	-0.220274	-0.545616	-0.231874	-0.395252	-0.257785	1.32608	-0.67539	-0.213148	-0.27214	-0.809616
ACCCTTGGTGTGCCTG-1	Bcells	-0.817887	-0.190499	-0.38949	-0.234573	-0.285685	-1.09059	1.4367	4.6465	-0.415863	-0.284483	-0.784744	-0.24188	-0.430335	-0.398003	-0.30554	-0.472974	-0.465216	-0.327686	-0.895891	-0.697546	-0.551308	-1.25299	-0.155169	0.390588	-0.585088	-0.828693	-1.09639	-0.220274	2.71963	-0.231874	-0.395252	-0.257785	1.14664	-0.67539	-0.213148	4.82186	-0.809616
TCCCATGTCCGATGTA-8	Bcells	-0.817887	-0.190499	-0.38949	-0.234573	-0.285685	-1.09059	1.26334	3.56901	-0.415863	3.29763	1.42983	-0.24188	-0.430335	-0.398003	-0.30554	-0.472974	-0.465216	-0.327686	-0.895891	-0.697546	-0.551308	-1.25299	-0.155169	0.221493	-0.585088	-0.828693	-1.09639	-0.220274	-0.545616	-0.231874	-0.395252	-0.257785	-1.04221	-0.67539	-0.213148	4.08088	-0.809616
TGGGAGAAGCCTGAGA-2	Bcells	-0.817887	-0.190499	-0.38949	-0.234573	-0.285685	1.1287	-0.71408	-0.256708	-0.415863	-0.284483	-0.784744	4.35228	1.86498	-0.398003	-0.30554	-0.472974	-0.465216	-0.327686	-0.895891	-0.697546	-0.551308	-1.25299	-0.155169	0.899458	-0.585088	1.43632	0.785255	-0.220274	-0.545616	-0.231874	-0.395252	-0.257785	-1.04221	-0.67539	-0.213148	4.65989	-0.809616
TTCTGTAAGCTCACTA-11	Bcells	-0.817887	-0.190499	-0.38949	-0.234573	-0.285685	0.277748	0.696366	-0.256708	2.49048	-0.284483	-0.784744	5.48199	-0.430335	-0.398003	-0.30554	-0.472974	-0.465216	-0.327686	0.484189	-0.697546	-0.551308	0.438859	-0.155169	0.240384	-0.585088	0.930593	-1.09639	-0.220274	1.81649	-0.231874	-0.395252	-0.257785	0.989919	-0.67539	3.51647	3.00695	-0.809616
TCGTAGAGTCTTGAAC-1	Bcells	-0.817887	-0.190499	-0.38949	-0.234573	-0.285685	0.886353	-0.71408	3.68579	3.66812	-0.284483	-0.784744	-0.24188	-0.430335	-0.398003	-0.30554	-0.472974	-0.465216	-0.327686	1.09802	-0.697546	-0.551308	0.47359	-0.155169	0.280365	-0.585088	-0.828693	0.579776	-0.220274	2.58376	-0.231874	-0.395252	-0.257785	-1.04221	-0.67539	-0.213148	-0.27214	-0.809616
TCGTGCTGTAACAAGT-1	Bcells	-0.817887	-0.190499	-0.38949	-0.234573	-0.285685	-1.09059	-0.71408	4.04738	-0.415863	-0.284483	-0.784744	-0.24188	-0.430335	-0.398003	-0.30554	-0.472974	-0.465216	-0.327686	-0.895891	-0.697546	1.17634	-1.25299	-0.155169	0.837539	-0.585088	-0.828693	1.04964	-0.220274	2.08607	-0.231874	-0.395252	-0.257785	-1.04221	-0.67539	-0.213148	4.54274	1.19167
AGAACAACAGCGACAA-9	Bcells	-0.817887	-0.190499	-0.38949	-0.234573	-0.285685	1.40337	-0.71408	3.11935	2.85154	-0.284483	-0.784744	-0.24188	-0.430335	-0.398003	-0.30554	-0.472974	-0.465216	-0.327686	1.30063	-0.697546	-0.551308	0.544925	-0.155169	0.663972	-0.585088	-0.828693	-1.09639	-0.220274	1.51864	-0.231874	-0.395252	-0.257785	0.362176	-0.67539	-0.213148	3.64392	-0.809616
TATACCTTCAACGCTA-7	Bcells	-0.817887	-0.190499	-0.38949	-0.234573	-0.285685	1.31081	-0.71408	4.53225	-0.415863	-0.284483	-0.784744	-0.24188	1.66914	-0.398003	-0.30554	-0.472974	-0.465216	-0.327686	-0.895891	1.21361	-0.551308	0.519879	-0.155169	-1.70727	-0.585088	-0.828693	0.939655	-0.220274	-0.545616	-0.231874	-0.395252	-0.257785	-1.04221	-0.67539	-0.213148	5.00885	-0.809616
GTGTTAGAGCAGTACG-11	Bcells	-0.817887	-0.190499	-0.38949	-0.234573	-0.285685	0.821779	0.884038	-0.256708	-0.415863	-0.284483	1.42288	-0.24188	-0.430335	-0.398003	-0.30554	-0.472974	-0.465216	-0.327686	1.03289	-0.697546	-0.551308	0.605564	-0.155169	0.806864	-0.585088	1.3432	-1.09639	-0.220274	1.78624	-0.231874	-0.395252	-0.257785	-1.04221	1.1408	-0.213148	2.67716	-0.809616
CCCTAACCAGGTATGG-3	Bcells	0.913374	-0.190499	-0.38949	-0.234573	-0.285685	0.594619	1.39977	-0.256708	-0.415863	-0.284483	-0.784744	-0.24188	-0.430335	-0.398003	-0.30554	-0.472974	-0.465216	-0.327686	0.803779	-0.697546	-0.551308	-1.25299	-0.155169	-1.70727	-0.585088	-0.828693	0.332428	-0.220274	2.77705	-0.231874	-0.395252	-0.257785	1.33661	-0.67539	5.96773	3.62894	1.54831
AGCCAGCGTGCATGTT-5	Bcells	1.47163	-0.190499	-0.38949	-0.234573	-0.285685	-1.09059	-0.71408	-0.256708	-0.415863	-0.284483	1.78796	-0.24188	1.87462	-0.398003	-0.30554	-0.472974	-0.465216	-0.327686	-0.895891	1.40066	-0.551308	-1.25299	-0.155169	0.533404	-0.585088	-0.828693	0.793162	-0.220274	2.17186	-0.231874	-0.395252	-0.257785	-1.04221	-0.67539	-0.213148	-0.27214	-0.809616
TACTTGTGTTGTCATG-1	Bcells	-0.817887	-0.190499	-0.38949	-0.234573	-0.285685	1.56959	-0.71408	4.06393	-0.415863	3.07405	1.2916	-0.24188	-0.430335	-0.398003	-0.30554	-0.472974	1.92824	-0.327686	-0.895891	1.34223	-0.551308	0.317873	-0.155169	-1.70727	-0.585088	-0.828693	1.05674	-0.220274	2.09619	-0.231874	-0.395252	-0.257785	-1.04221	-0.67539	-0.213148	-0.27214	-0.809616
GGTGTTAGTCGAAGCA-5	Bcells	-0.817887	-0.190499	-0.38949	-0.234573	-0.285685	-1.09059	-0.71408	4.2259	-0.415863	3.9127	-0.784744	-0.24188	-0.430335	-0.398003	-0.30554	-0.472974	-0.465216	-0.327686	-0.895891	-0.697546	-0.551308	-1.25299	-0.155169	-1.70727	-0.585088	1.4654	1.44489	-0.220274	2.65083	-0.231874	-0.395252	-0.257785	-1.04221	-0.67539	-0.213148	-0.27214	-0.809616
ACTATTCGTTCGAAGG-11	Bcells	0.686145	-0.190499	-0.38949	-0.234573	-0.285685	1.64647	-0.71408	3.37912	-0.415863	-0.284483	-0.784744	-0.24188	-0.430335	-0.398003	-0.30554	-0.472974	-0.465216	-0.327686	1.15947	-0.697546	-0.551308	0.986913	-0.155169	0.935345	-0.585088	-0.828693	-1.09639	-0.220274	1.93927	-0.231874	-0.395252	-0.257785	0.493575	-0.67539	-0.213148	-0.27214	-0.809616
CAAGACTAGCGCTTCG-2	Bcells	-0.817887	-0.190499	-0.38949	-0.234573	-0.285685	1.1287	-0.71408	-0.256708	-0.415863	-0.284483	-0.784744	-0.24188	-0.430335	-0.398003	-0.30554	-0.472974	-0.465216	-0.327686	-0.895891	-0.697546	-0.551308	-1.25299	-0.155169	-1.70727	-0.585088	-0.828693	0.785255	-0.220274	2.88358	-0.231874	-0.395252	-0.257785	-1.04221	-0.67539	5.83588	4.65989	-0.809616
GTACAGTTCGAGCCAC-6	Bcells	-0.817887	-0.190499	-0.38949	-0.234573	-0.285685	-1.09059	1.64106	-0.256708	-0.415863	-0.284483	1.85284	-0.24188	-0.430335	-0.398003	-0.30554	-0.472974	-0.465216	-0.327686	-0.895891	-0.697546	-0.551308	-1.25299	-0.155169	0.589913	-0.585088	-0.828693	1.15787	-0.220274	2.69636	-0.231874	-0.395252	-0.257785	-1.04221	-0.67539	-0.213148	-0.27214	-0.809616
CTTAGGAAGTACAGCG-4	Bcells	1.04128	-0.190499	-0.38949	-0.234573	-0.285685	-1.09059	-0.71408	4.08641	-0.415863	3.0947	-0.784744	-0.24188	-0.430335	-0.398003	-0.30554	-0.472974	-0.465216	-0.327686	-0.895891	-0.697546	-0.551308	0.327535	-0.155169	0.112227	-0.585088	-0.828693	0.437986	-0.220274	1.66106	-0.231874	-0.395252	-0.257785	-1.04221	-0.67539	-0.213148	-0.27214	-0.809616
TTCTTCCGTTCCGGTG-9	Bcells	-0.817887	-0.190499	-0.38949	-0.234573	-0.285685	0.882492	-0.71408	-0.256708	2.54435	-0.284483	-0.784744	5.28746	-0.430335	-0.398003	-0.30554	-0.472974	-0.465216	2.13162	1.24869	-0.697546	-0.551308	0.470218	-0.155169	0.276484	-0.585088	-0.828693	0.39515	-0.220274	-0.545616	-0.231874	-0.395252	-0.257785	-1.04221	-0.67539	-0.213148	2.39552	-0.809616
GTAGATCTCAAGGCTT-12	Bcells	-0.817887	-0.190499	-0.38949	-0.234573	-0.285685	0.712176	0.774698	2.62363	2.61058	2.41245	0.882583	-0.24188	-0.430335	-0.398003	-0.30554	-0.472974	-0.465216	-0.327686	0.922345	-0.697546	-0.551308	0.642861	-0.155169	-0.255127	-0.585088	-0.828693	-1.09639	-0.220274	2.36683	-0.231874	-0.395252	-0.257785	-1.04221	-0.67539	-0.213148	4.42957	-0.809616
TCGACCTGTTGAGTCT-9	Bcells	-0.817887	-0.190499	-0.38949	-0.234573	-0.285685	1.14276	-0.71408	2.33509	3.26209	-0.284483	1.12227	-0.24188	-0.430335	-0.398003	-0.30554	-0.472974	-0.465216	-0.327686	0.414906	-0.697546	-0.551308	1.12925	-0.155169	0.814637	-0.585088	1.07398	-1.09639	-0.220274	2.27856	-0.231874	-0.395252	-0.257785	1.30061	1.25977	3.32924	-0.27214	0.395501
TTCCAATGTCCAGCGT-3	Bcells	1.31596	-0.190499	-0.38949	-0.234573	-0.285685	0.986498	-0.71408	-0.256708	-0.415863	-0.284483	-0.784744	-0.24188	-0.430335	-0.398003	-0.30554	-0.472974	-0.465216	-0.327686	-0.895891	1.258	-0.551308	-1.25299	-0.155169	0.755073	-0.585088	-0.828693	-1.09639	-0.220274	2.70789	-0.231874	-0.395252	-0.257785	1.13669	-0.67539	-0.213148	-0.27214	-0.809616
AAGGTAAAGATGACCG-9	Bcells	0.858165	-0.190499	-0.38949	-0.234573	-0.285685	0.808448	-0.71408	-0.256708	2.03183	1.74042	1.09861	-0.24188	-0.430335	-0.398003	-0.30554	-0.472974	-0.465216	1.57408	0.900893	-0.697546	-0.551308	0.728379	-0.155169	0.715586	-0.585088	0.278079	-1.09639	-0.220274	1.76998	-0.231874	-0.395252	-0.257785	0.949911	-0.67539	-0.213148	3.81601	-0.809616
GCGGATCCAGGTGACA-1	Bcells	-0.817887	-0.190499	-0.38949	-0.234573	-0.285685	-1.09059	-0.71408	4.02572	-0.415863	-0.284483	-0.784744	-0.24188	-0.430335	-0.398003	-0.30554	-0.472974	-0.465216	-0.327686	-0.895891	-0.697546	-0.551308	-1.25299	-0.155169	-1.70727	-0.585088	-0.828693	-1.09639	-0.220274	2.07283	-0.231874	-0.395252	-0.257785	-1.04221	-0.67539	6.65592	-0.27214	-0.809616
TGCGGGTGTAGCTTAC-4	Bcells	1.82479	-0.190499	-0.38949	-0.234573	-0.285685	-1.09059	-0.71408	3.69744	2.55892	4.11036	-0.784744	3.86269	-0.430335	-0.398003	-0.30554	-0.472974	-0.465216	-0.327686	1.10391	-0.697546	-0.551308	-1.25299	-0.155169	0.286243	-0.585088	-0.828693	-1.09639	-0.220274	-0.545616	-0.231874	2.50467	-0.257785	-1.04221	-0.67539	-0.213148	-0.27214	-0.809616
TGCATCCCACCAACAT-2	Bcells	-0.817887	-0.190499	-0.38949	-0.234573	-0.285685	-1.09059	-0.71408	-0.256708	-0.415863	4.60429	-0.784744	-0.24188	-0.430335	-0.398003	-0.30554	-0.472974	-0.465216	-0.327686	-0.895891	-0.697546	-0.551308	-1.25299	-0.155169	-1.70727	-0.585088	1.46209	0.493579	-0.220274	-0.545616	-0.231874	-0.395252	-0.257785	-1.04221	-0.67539	-0.213148	3.29515	-0.809616
CTCCAACAGGAGAGGC-10	Bcells	1.18309	-0.190499	-0.38949	-0.234573	-0.285685	1.4461	-0.71408	-0.256708	2.83046	2.67472	-0.784744	3.79016	-0.430335	-0.398003	-0.30554	-0.472974	-0.465216	-0.327686	-0.895891	-0.697546	-0.551308	0.8765	-0.155169	0.623385	-0.585088	0.788746	-1.09639	-0.220274	1.82938	-0.231874	-0.395252	-0.257785	0.620258	-0.67539	-0.213148	2.74256	-0.809616
CAGATACAGTTACTCG-7	Bcells	1.13032	-0.190499	-0.38949	-0.234573	-0.285685	1.85259	-0.71408	-0.256708	-0.415863	-0.284483	-0.784744	3.68382	-0.430335	-0.398003	-0.30554	-0.472974	-0.465216	-0.327686	-0.895891	-0.697546	0.966705	-1.25299	-0.155169	-1.70727	-0.585088	-0.828693	1.39901	-0.220274	1.76674	-0.231874	-0.395252	-0.257785	-1.04221	-0.67539	-0.213148	4.45366	-0.809616
ACGTACAAGCTGACAG-4	Bcells	-0.817887	-0.190499	-0.38949	-0.234573	-0.285685	1.23784	1.686	4.38674	2.5216	-0.284483	-0.784744	-0.24188	-0.430335	-0.398003	-0.30554	-0.472974	-0.465216	-0.327686	1.07883	-0.697546	-0.551308	-1.25299	-0.155169	0.633756	-0.585088	-0.828693	-1.09639	-0.220274	1.84178	-0.231874	-0.395252	-0.257785	-1.04221	-0.67539	-0.213148	-0.27214	-0.809616
CCTCCTCAGGTCCCTG-10	Bcells	-0.817887	-0.190499	-0.38949	-0.234573	-0.285685	0.329118	-0.71408	-0.256708	3.25294	-0.284483	0.854158	-0.24188	-0.430335	-0.398003	-0.30554	-0.472974	1.42399	-0.327686	0.536	-0.697546	-0.551308	1.27349	-0.155169	0.0795601	-0.585088	1.20368	-1.09639	-0.220274	-0.545616	-0.231874	-0.395252	-0.257785	1.04675	-0.67539	-0.213148	3.10861	0.838339
GAGTTGTTCAAGTTGC-11	Bcells	0.544033	-0.190499	-0.38949	-0.234573	-0.285685	0.80139	-0.71408	-0.256708	3.30457	-0.284483	-0.784744	4.43967	-0.430335	-0.398003	-0.30554	-0.472974	1.29888	-0.327686	0.441178	-0.697546	-0.551308	1.00744	-0.155169	0.468214	-0.585088	0.885145	-1.09639	-0.220274	2.0928	-0.231874	-0.395252	-0.257785	0.348463	-0.67539	3.40023	2.24969	-0.809616
GAGGGATCAGTCGGTC-5	Bcells	-0.817887	-0.190499	-0.38949	-0.234573	-0.285685	-1.09059	-0.71408	-0.256708	-0.415863	-0.284483	-0.784744	4.92564	-0.430335	-0.398003	-0.30554	-0.472974	-0.465216	-0.327686	-0.895891	-0.697546	-0.551308	0.601809	-0.155169	0.802497	-0.585088	-0.828693	0.704252	-0.220274	2.49821	-0.231874	-0.395252	-0.257785	1.18564	-0.67539	6.59081	4.47644	-0.809616
TACTTACGTGTCCATA-12	Bcells	-0.817887	-0.190499	-0.38949	-0.234573	-0.285685	-1.09059	-0.71408	2.87919	2.81128	-0.284483	-0.784744	-0.24188	-0.430335	-0.398003	-0.30554	-0.472974	-0.465216	-0.327686	1.42916	-0.697546	-0.551308	1.02395	-0.155169	-0.126288	-0.585088	1.74709	-1.09639	-0.220274	1.37179	-0.231874	-0.395252	-0.257785	0.987728	-0.67539	-0.213148	2.71914	-0.809616
CCGCAAGCAGACACCC-4	Bcells	-0.817887	-0.190499	-0.38949	-0.234573	-0.285685	1.52432	-0.71408	-0.256708	-0.415863	3.90063	-0.784744	-0.24188	-0.430335	-0.398003	-0.30554	-0.472974	-0.465216	-0.327686	-0.895891	-0.697546	-0.551308	-1.25299	-0.155169	-1.70727	-0.585088	-0.828693	-1.09639	-0.220274	-0.545616	-0.231874	-0.395252	-0.257785	-1.04221	-0.67539	-0.213148	-0.27214	-0.809616
GTGCAGCCAAACCGGA-10	Bcells	-0.817887	-0.190499	-0.38949	-0.234573	-0.285685	0.203731	0.620071	-0.256708	2.77971	-0.284483	0.709412	-0.24188	-0.430335	-0.398003	-0.30554	-0.472974	-0.465216	-0.327686	0.409536	-0.697546	-0.551308	1.05649	-0.155169	0.907856	-0.585088	1.44478	-1.09639	-0.220274	1.90648	-0.231874	-0.395252	-0.257785	1.19215	-0.67539	4.27432	4.25945	-0.809616
GGAATGGAGCCAGACA-7	Bcells	1.25662	-0.190499	-0.38949	-0.234573	-0.285685	0.928732	1.75013	-0.256708	-0.415863	4.17946	-0.784744	-0.24188	-0.430335	-0.398003	-0.30554	-0.472974	-0.465216	-0.327686	-0.895891	1.20361	-0.551308	-1.25299	-0.155169	0.322974	-0.585088	1.23223	1.43476	-0.220274	-0.545616	-0.231874	-0.395252	-0.257785	-1.04221	-0.67539	-0.213148	-0.27214	-0.809616
TTCTTGAAGCACTAGG-12	Bcells	-0.817887	-0.190499	-0.38949	-0.234573	-0.285685	1.49824	-0.71408	-0.256708	2.3547	-0.284483	-0.784744	-0.24188	-0.430335	-0.398003	-0.30554	-0.472974	-0.465216	-0.327686	0.96663	-0.697546	-0.551308	0.547574	-0.155169	-0.212484	-0.585088	1.65493	-1.09639	-0.220274	-0.545616	-0.231874	-0.395252	-0.257785	0.517409	-0.67539	-0.213148	3.64969	-0.809616
GTCATTTGTACAGCGA-1	Bcells	-0.817887	-0.190499	-0.38949	-0.234573	-0.285685	1.59153	-0.71408	-0.256708	2.49138	3.33384	-0.784744	-0.24188	1.57382	-0.398003	-0.30554	-0.472974	2.11338	-0.327686	-0.895891	-0.697546	0.999841	-1.25299	-0.155169	-1.70727	-0.585088	1.149	1.43502	-0.220274	2.26865	-0.231874	-0.395252	-0.257785	-1.04221	-0.67539	-0.213148	5.06	-0.809616
CCCTTAGTCATGCAGT-5	Bcells	-0.817887	-0.190499	-0.38949	-0.234573	-0.285685	0.695891	1.12738	4.03921	-0.415863	-0.284483	-0.784744	-0.24188	1.41734	-0.398003	-0.30554	-0.472974	1.91206	-0.327686	-0.895891	-0.697546	-0.551308	-1.25299	-0.155169	0.833377	-0.585088	-0.828693	1.23215	-0.220274	2.34647	-0.231874	-0.395252	-0.257785	-1.04221	-0.67539	-0.213148	-0.27214	-0.809616
CCTATCGGTGGTCCCA-11	Bcells	-0.817887	-0.190499	-0.38949	-0.234573	-0.285685	0.944386	1.16224	-0.256708	2.63721	-0.284483	0.902124	5.418	-0.430335	-0.398003	-0.30554	-0.472974	-0.465216	-0.327686	1.15655	-0.697546	-0.551308	0.524274	-0.155169	0.493189	-0.585088	1.40502	-1.09639	-0.220274	1.93574	-0.231874	-0.395252	-0.257785	0.490674	-0.67539	3.76974	3.19058	-0.809616
GTCTTTATCTAACGGT-10	Bcells	-0.817887	-0.190499	-0.38949	-0.234573	-0.285685	1.01631	-0.71408	-0.256708	2.42185	-0.284483	0.981585	-0.24188	-0.430335	-0.398003	-0.30554	-0.472974	-0.465216	-0.327686	-0.895891	-0.697546	0.6735	0.721632	-0.155169	0.194392	-0.585088	1.32162	-1.09639	-0.220274	2.21128	-0.231874	-0.395252	-0.257785	0.562882	1.117	4.94225	4.02881	0.609188
TCCATGCAGCAACCAG-1	Bcells	-0.817887	-0.190499	-0.38949	-0.234573	-0.285685	-1.09059	1.48303	3.99405	-0.415863	-0.284483	-0.784744	-0.24188	-0.430335	-0.398003	-0.30554	-0.472974	-0.465216	-0.327686	1.25392	1.30924	-0.551308	-1.25299	-0.155169	-1.70727	-0.585088	-0.828693	-1.09639	-0.220274	2.05346	-0.231874	-0.395252	-0.257785	-1.04221	-0.67539	-0.213148	-0.27214	-0.809616
GGAGGATCAGCGATTT-9	Bcells	-0.817887	-0.190499	-0.38949	-0.234573	-0.285685	1.33754	-0.71408	-0.256708	2.46022	-0.284483	0.878757	-0.24188	-0.430335	-0.398003	-0.30554	-0.472974	-0.465216	-0.327686	1.21798	-0.697546	0.329586	0.829968	-0.155169	0.774179	-0.585088	0.294436	-1.09639	-0.220274	1.46519	-0.231874	-0.395252	-0.257785	0.845316	0.613717	-0.213148	-0.27214	-0.809616
ATGAGTCGTACTGAGG-12	Bcells	-0.817887	-0.190499	-0.38949	-0.234573	-0.285685	1.19423	0.886611	-0.256708	2.45712	2.61518	-0.784744	2.97279	-0.430335	-0.398003	-0.30554	-0.472974	-0.465216	-0.327686	1.25304	-0.697546	-0.551308	0.419439	-0.155169	0.434905	-0.585088	-0.828693	-1.09639	-0.220274	-0.545616	-0.231874	-0.395252	-0.257785	0.58681	-0.67539	-0.213148	-0.27214	-0.809616
TCCTGCAGTTACCGTA-1	Bcells	-0.817887	-0.190499	-0.38949	-0.234573	-0.285685	0.859913	-0.71408	-0.256708	-0.415863	-0.284483	-0.784744	-0.24188	-0.430335	-0.398003	-0.30554	-0.472974	-0.465216	-0.327686	-0.895891	-0.697546	-0.551308	0.450499	-0.155169	-1.70727	-0.585088	-0.828693	0.557359	-0.220274	-0.545616	-0.231874	-0.395252	-0.257785	-1.04221	-0.67539	-0.213148	-0.27214	-0.809616
GAAGCGAAGTTGCCTA-11	Bcells	-0.817887	-0.190499	-0.38949	-0.234573	-0.285685	-1.09059	-0.71408	-0.256708	2.33687	-0.284483	0.918274	-0.24188	-0.430335	-0.398003	-0.30554	-0.472974	-0.465216	-0.327686	0.954639	-0.697546	-0.551308	0.671333	-0.155169	0.810762	-0.585088	1.26316	-1.09639	-0.220274	1.69164	-0.231874	-0.395252	-0.257785	0.88251	-0.67539	-0.213148	3.91925	-0.809616
GCATTAGTCTTCTTCC-2	Bcells	-0.817887	-0.190499	-0.38949	-0.234573	-0.285685	1.10314	2.31901	3.38343	-0.415863	3.12387	-0.784744	3.53673	-0.430335	-0.398003	-0.30554	-0.472974	-0.465216	-0.327686	0.945099	-0.697546	0.909829	0.341175	-0.155169	-1.70727	-0.585088	-0.828693	0.948334	-0.220274	1.6801	-0.231874	-0.395252	-0.257785	-1.04221	-0.67539	-0.213148	-0.27214	-0.809616
GTTCTATCAACAGCTT-2	Bcells	1.29005	-0.190499	-0.38949	-0.234573	-0.285685	-1.09059	-0.71408	4.57649	-0.415863	-0.284483	-0.784744	-0.24188	-0.430335	-0.398003	-0.30554	-0.472974	2.2652	-0.327686	-0.895891	-0.697546	-0.551308	-1.25299	-0.155169	0.35569	-0.585088	-0.828693	0.643298	-0.220274	-0.545616	-0.231874	-0.395252	-0.257785	-1.04221	-0.67539	-0.213148	3.63106	-0.809616
GAACACTGTAGAATAC-1	Bcells	-0.817887	-0.190499	-0.38949	-0.234573	-0.285685	0.81583	-0.71408	-0.256708	-0.415863	5.07418	1.41601	-0.24188	-0.430335	-0.398003	-0.30554	-0.472974	-0.465216	-0.327686	-0.895891	-0.697546	-0.551308	-1.25299	-0.155169	-1.70727	-0.585088	-0.828693	0.833482	-0.220274	1.77898	-0.231874	-0.395252	-0.257785	-1.04221	-0.67539	-0.213148	3.35439	-0.809616
ACGGTTACATTGCCGG-5	Bcells	-0.817887	-0.190499	-0.38949	-0.234573	-0.285685	-1.09059	-0.71408	-0.256708	-0.415863	-0.284483	1.18379	7.74278	-0.430335	-0.398003	-0.30554	-0.472974	1.80397	-0.327686	-0.895891	-0.697546	0.813713	-1.25299	-0.155169	0.749134	-0.585088	-0.828693	0.843783	-0.220274	-0.545616	-0.231874	-0.395252	-0.257785	0.746628	-0.67539	-0.213148	-0.27214	0.771609
CGAGTTACATCTCAAG-2	Bcells	0.966491	-0.190499	-0.38949	-0.234573	-0.285685	1.50586	-0.71408	3.20711	-0.415863	-0.284483	-0.784744	3.3537	-0.430335	-0.398003	-0.30554	-0.472974	-0.465216	-0.327686	-0.895891	-0.697546	-0.551308	0.263958	-0.155169	0.0390375	-0.585088	-0.828693	1.10503	-0.220274	-0.545616	-0.231874	-0.395252	-0.257785	0.77984	1.35928	-0.213148	-0.27214	-0.809616
GTCGAATCAGACCTAT-7	Bcells	-0.817887	4.66818	-0.38949	-0.234573	-0.285685	0.888294	-0.71408	-0.256708	-0.415863	4.66707	-0.784744	-0.24188	1.24008	-0.398003	-0.30554	-0.472974	-0.465216	-0.327686	-0.895891	-0.697546	0.741542	-1.25299	-0.155169	0.282317	-0.585088	-0.828693	0.895807	-0.220274	1.42375	-0.231874	-0.395252	-0.257785	-1.04221	1.21658	-0.213148	-0.27214	-0.809616
AAAGTCCTCCACAAGT-11	Bcells	0.313594	-0.190499	-0.38949	-0.234573	-0.285685	0.924196	-0.71408	-0.256708	1.23654	1.77208	0.486686	3.72866	-0.430335	-0.398003	-0.30554	-0.472974	1.0004	-0.327686	0.558492	-0.697546	-0.551308	0.50664	-0.155169	0.847731	-0.585088	0.643025	-1.09639	-0.220274	1.91112	-0.231874	-0.395252	-0.257785	0.969846	-0.67539	2.78884	-0.27214	0.21166
TAGGGTTTCTGAGGCC-5	Bcells	-0.817887	-0.190499	-0.38949	-0.234573	-0.285685	-1.09059	-0.71408	-0.256708	-0.415863	-0.284483	-0.784744	-0.24188	-0.430335	-0.398003	-0.30554	-0.472974	-0.465216	-0.327686	-0.895891	1.29712	-0.551308	-1.25299	-0.155169	0.422831	-0.585088	-0.828693	1.33387	-0.220274	-0.545616	-0.231874	-0.395252	-0.257785	-1.04221	-0.67539	5.56154	-0.27214	-0.809616
ATCGCCTGTTTACCAG-9	Bcells	-0.817887	-0.190499	-0.38949	-0.234573	-0.285685	0.965769	0.813197	-0.256708	2.66929	-0.284483	-0.784744	-0.24188	-0.430335	-0.398003	-0.30554	-0.472974	1.50646	-0.327686	0.96135	-0.697546	-0.551308	0.0410501	-0.155169	0.514814	-0.585088	1.05068	-1.09639	-0.220274	2.14931	-0.231874	-0.395252	-0.257785	0.889489	-0.67539	3.82541	2.54642	-0.809616
CAACCAAAGCGACAGT-5	Bcells	-0.817887	-0.190499	-0.38949	-0.234573	-0.285685	-1.09059	-0.71408	-0.256708	-0.415863	5.3	-0.784744	-0.24188	-0.430335	-0.398003	-0.30554	-0.472974	-0.465216	-0.327686	1.36466	-0.697546	-0.551308	0.704482	-0.155169	0.546169	-0.585088	-0.828693	1.30693	-0.220274	-0.545616	-0.231874	-0.395252	-0.257785	1.30897	-0.67539	-0.213148	-0.27214	-0.809616
ACAGGGAAGCTACGTT-2	Bcells	-0.817887	-0.190499	-0.38949	-0.234573	-0.285685	0.640307	-0.71408	-0.256708	-0.415863	4.03769	1.21339	4.54983	-0.430335	2.06077	-0.30554	-0.472974	-0.465216	-0.327686	1.21956	-0.697546	-0.551308	-1.25299	-0.155169	-1.70727	-0.585088	-0.828693	1.41831	-0.220274	1.56496	-0.231874	-0.395252	-0.257785	0.773529	-0.67539	-0.213148	-0.27214	-0.809616
GCTGCAGGTACCAGAG-9	Bcells	-0.817887	-0.190499	-0.38949	-0.234573	-0.285685	1.03898	-0.71408	3.25786	-0.415863	-0.284483	-0.784744	3.84925	-0.430335	-0.398003	-0.30554	-0.472974	-0.465216	-0.327686	0.881591	-0.697546	-0.551308	0.711266	-0.155169	0.553978	-0.585088	0.605669	0.0951967	-0.220274	2.41752	-0.231874	-0.395252	-0.257785	-1.04221	-0.67539	-0.213148	-0.27214	-0.809616
AAGCATCTCTGGTGGC-11	Bcells	-0.817887	-0.190499	-0.38949	-0.234573	-0.285685	0.5399	-0.71408	-0.256708	2.34834	-0.284483	1.09748	-0.24188	-0.430335	-0.398003	-0.30554	-0.472974	-0.465216	-0.327686	0.962351	-0.697546	-0.551308	0.171013	-0.155169	0.145128	-0.585088	1.32843	-1.09639	-0.220274	-0.545616	-0.231874	-0.395252	-0.257785	0.6682	-0.67539	-0.213148	2.16121	-0.809616
ATCCGTCCATCGTGGC-2	Bcells	-0.817887	-0.190499	-0.38949	-0.234573	-0.285685	-1.09059	-0.71408	-0.256708	-0.415863	-0.284483	-0.784744	-0.24188	-0.430335	-0.398003	-0.30554	-0.472974	2.53462	-0.327686	1.37778	1.42486	-0.551308	-1.25299	-0.155169	-1.70727	-0.585088	-0.828693	-1.09639	-0.220274	-0.545616	-0.231874	-0.395252	-0.257785	1.32261	-0.67539	-0.213148	5.14502	-0.809616
TGTGATGAGATGACCG-4	Bcells	-0.817887	-0.190499	-0.38949	-0.234573	-0.285685	-1.09059	-0.71408	-0.256708	-0.415863	-0.284483	-0.784744	3.92105	-0.430335	-0.398003	-0.30554	-0.472974	-0.465216	-0.327686	-0.895891	-0.697546	-0.551308	-1.25299	-0.155169	0.314585	-0.585088	-0.828693	1.241	-0.220274	1.90648	-0.231874	-0.395252	-0.257785	1.06734	-0.67539	-0.213148	-0.27214	1.0551
TGGGATTGTCACGACC-2	Bcells	-0.817887	-0.190499	-0.38949	-0.234573	-0.285685	1.0306	-0.71408	-0.256708	2.76656	-0.284483	-0.784744	-0.24188	-0.430335	-0.398003	-0.30554	-0.472974	-0.465216	-0.327686	-0.895891	-0.697546	-0.551308	-1.25299	-0.155169	-1.70727	-0.585088	1.3362	0.70208	-0.220274	-0.545616	-0.231874	-0.395252	-0.257785	-1.04221	-0.67539	-0.213148	-0.27214	-0.809616
GAGCTGCCATGGAATA-2	Bcells	-0.817887	-0.190499	-0.38949	-0.234573	-0.285685	-1.09059	-0.71408	5.33934	-0.415863	-0.284483	-0.784744	-0.24188	-0.430335	-0.398003	-0.30554	-0.472974	-0.465216	-0.327686	-0.895891	1.38611	1.22029	-1.25299	-0.155169	0.517867	-0.585088	-0.828693	1.09661	-0.220274	-0.545616	-0.231874	-0.395252	-0.257785	-1.04221	-0.67539	-0.213148	4.64814	-0.809616
CACAGGCCAGCACGAA-9	Bcells	-0.817887	-0.190499	-0.38949	-0.234573	-0.285685	1.35673	-0.71408	2.44431	3.25585	-0.284483	-0.784744	-0.24188	-0.430335	-0.398003	-0.30554	-0.472974	-0.465216	-0.327686	0.828023	-0.697546	0.532871	0.821547	-0.155169	0.597566	-0.585088	0.915768	-1.09639	-0.220274	1.53856	-0.231874	-0.395252	-0.257785	-1.04221	-0.67539	4.44567	3.6757	-0.809616
TCCTGCATCCCATAAG-1	Bcells	0.967736	-0.190499	-0.38949	-0.234573	-0.285685	1.23157	-0.71408	4.37422	-0.415863	4.05157	1.64506	-0.24188	-0.430335	-0.398003	-0.30554	-0.472974	1.84771	-0.327686	1.227	-0.697546	-0.551308	0.265017	-0.155169	0.408948	-0.585088	-0.828693	1.32198	-0.220274	2.28591	-0.231874	-0.395252	-0.257785	0.781111	-0.67539	-0.213148	3.03425	-0.809616
TTCAGGAAGTTACGGG-11	Bcells	-0.817887	-0.190499	-0.38949	-0.234573	-0.285685	0.301535	-0.71408	-0.256708	2.75798	-0.284483	-0.784744	5.26469	-0.430335	-0.398003	-0.30554	-0.472974	-0.465216	-0.327686	1.35822	-0.697546	0.56306	0.460798	-0.155169	0.721668	-0.585088	0.955877	-1.09639	-0.220274	1.58648	-0.231874	-0.395252	-0.257785	0.792042	-0.67539	-0.213148	-0.27214	-0.809616
AACAGGGAGGTACATA-2	Bcells	-0.817887	-0.190499	-0.38949	-0.234573	-0.285685	0.802486	1.23725	-0.256708	-0.415863	3.25037	-0.784744	-0.24188	-0.430335	-0.398003	-0.30554	-0.472974	-0.465216	-0.327686	-0.895891	-0.697546	0.964061	-1.25299	-0.155169	0.196045	-0.585088	-0.828693	1.00707	-0.220274	-0.545616	-0.231874	-0.395252	-0.257785	-1.04221	-0.67539	5.95398	-0.27214	-0.809616
TCCTCTTCAGCACAAG-6	Bcells	-0.817887	-0.190499	-0.38949	-0.234573	-0.285685	1.63152	-0.71408	-0.256708	3.10642	4.0993	-0.784744	-0.24188	-0.430335	-0.398003	-0.30554	-0.472974	-0.465216	-0.327686	-0.895891	-0.697546	-0.551308	-1.25299	-0.155169	-1.70727	-0.585088	1.56739	1.21157	-0.220274	-0.545616	-0.231874	-0.395252	-0.257785	-1.04221	-0.67539	-0.213148	4.19386	-0.809616
TGATCTTCATGAATAG-2	Bcells	1.11191	-0.190499	-0.38949	-0.234573	-0.285685	-1.09059	1.22219	4.66107	2.4024	-0.284483	-0.784744	-0.24188	-0.430335	-0.398003	-0.30554	-0.472974	-0.465216	-0.327686	-0.895891	-0.697546	-0.551308	0.710128	-0.155169	-1.70727	-0.585088	-0.828693	-1.09639	-0.220274	2.19522	-0.231874	-0.395252	-0.257785	0.928333	-0.67539	-0.213148	-0.27214	-0.809616
AGACAGGTCACTGGTA-11	Bcells	-0.817887	6.22611	-0.38949	-0.234573	-0.285685	0.258909	-0.71408	-0.256708	2.46057	2.23537	0.773109	2.55172	-0.430335	-0.398003	-0.30554	-0.472974	0.886144	-0.327686	1.41089	-0.697546	-0.551308	0.935274	-0.155169	0.96824	-0.585088	0.548609	-1.09639	-0.220274	1.67485	-0.231874	-0.395252	-0.257785	0.0230917	1.45781	-0.213148	-0.27214	0.132046
GATTGGTTCACAATGC-12	Bcells	0.756478	-0.190499	-0.38949	-0.234573	-0.285685	1.39117	1.2381	2.79943	1.88333	-0.284483	-0.784744	-0.24188	-0.430335	-0.398003	-0.30554	-0.472974	-0.465216	-0.327686	1.38699	-0.697546	-0.551308	0.401064	-0.155169	0.871621	-0.585088	0.735366	-1.09639	-0.220274	2.02648	-0.231874	-0.395252	-0.257785	0.944522	1.11981	-0.213148	-0.27214	-0.809616
AACCTGACACCAGTTA-4	Bcells	1.02432	-0.190499	-0.38949	-0.234573	-0.285685	1.07043	1.51344	-0.256708	-0.415863	4.44695	-0.784744	-0.24188	-0.430335	-0.398003	-0.30554	-0.472974	1.921	-0.327686	0.912699	-0.697546	-0.551308	-1.25299	-0.155169	0.0956317	-0.585088	-0.828693	0.735844	-0.220274	1.64093	-0.231874	-0.395252	-0.257785	-1.04221	-0.67539	-0.213148	4.25283	-0.809616
ACGTCCTGTGATGGCA-9	Bcells	-0.817887	-0.190499	-0.38949	-0.234573	-0.285685	0.0307256	-0.71408	-0.256708	1.26645	-0.284483	0.509696	5.3157	-0.430335	-0.398003	-0.30554	-0.472974	-0.465216	-0.327686	1.06105	-0.697546	-0.551308	0.986269	-0.155169	0.423563	-0.585088	0.315724	-1.09639	-0.220274	1.6766	-0.231874	-0.395252	-0.257785	0.711668	-0.67539	-0.213148	3.60307	0.230142
ACGCACGTCCATCGTC-5	Bcells	1.74659	-0.190499	-0.38949	-0.234573	-0.285685	1.03317	1.859	-0.256708	-0.415863	-0.284483	-0.784744	-0.24188	-0.430335	-0.398003	-0.30554	-0.472974	-0.465216	-0.327686	-0.895891	-0.697546	-0.551308	-1.25299	-0.155169	-1.70727	-0.585088	-0.828693	0.704252	-0.220274	2.04399	-0.231874	-0.395252	-0.257785	1.57641	-0.67539	-0.213148	5.4208	-0.809616
GCATTAGCATCGATGT-12	Bcells	-0.817887	-0.190499	-0.38949	-0.234573	-0.285685	1.55965	-0.71408	-0.256708	2.90455	-0.284483	0.929032	5.89025	-0.430335	-0.398003	-0.30554	-0.472974	-0.465216	-0.327686	1.55616	-0.697546	-0.551308	0.784552	-0.155169	0.638345	-0.585088	1.43007	-1.09639	-0.220274	1.96549	-0.231874	-0.395252	-0.257785	0.515126	1.06368	-0.213148	-0.27214	-0.809616
GATCGTACAGTCGGTC-8	Bcells	-0.817887	-0.190499	-0.38949	-0.234573	-0.285685	-1.09059	-0.71408	-0.256708	-0.415863	4.10666	-0.784744	4.62629	-0.430335	-0.398003	-0.30554	-0.472974	2.66414	-0.327686	-0.895891	-0.697546	-0.551308	-1.25299	-0.155169	0.657108	-0.585088	-0.828693	0.897482	-0.220274	2.32189	-0.231874	-0.395252	-0.257785	-1.04221	-0.67539	-0.213148	-0.27214	1.371
GGAATCTCACAGTATC-3	Bcells	-0.817887	-0.190499	-0.38949	-0.234573	-0.285685	0.770573	-0.71408	3.45489	-0.415863	-0.284483	-0.784744	-0.24188	-0.430335	-0.398003	-0.30554	-0.472974	-0.465216	-0.327686	-0.895891	-0.697546	-0.551308	-1.25299	-0.155169	0.754278	-0.585088	-0.828693	0.979424	-0.220274	-0.545616	-0.231874	-0.395252	-0.257785	-1.04221	-0.67539	4.85974	-0.27214	-0.809616
TTCCGTGTCTCCCTAG-8	Bcells	1.24805	-0.190499	-0.38949	-0.234573	-0.285685	-1.09059	-0.71408	4.49396	2.60121	4.57235	-0.784744	-0.24188	-0.430335	-0.398003	-0.30554	-0.472974	-0.465216	-0.327686	-0.895891	-0.697546	-0.551308	-1.25299	-0.155169	0.907856	-0.585088	-0.828693	0.923374	-0.220274	-0.545616	-0.231874	-0.395252	-0.257785	-1.04221	-0.67539	-0.213148	3.55329	-0.809616
TAGACCACATTGCAAC-12	Bcells	0.935135	-0.190499	-0.38949	-0.234573	-0.285685	0.261086	-0.71408	3.14624	2.46403	2.23944	0.775622	-0.24188	-0.430335	-0.398003	-0.30554	-0.472974	-0.465216	-0.327686	-0.895891	-0.697546	-0.551308	0.987042	-0.155169	0.594609	-0.585088	0.912854	-1.09639	-0.220274	1.79498	-0.231874	-0.395252	-0.257785	1.13178	-0.67539	4.43789	2.29912	-0.809616
TGAACGTCACTTGTCC-8	Bcells	-0.817887	-0.190499	-0.38949	-0.234573	-0.285685	-1.09059	-0.71408	4.88321	-0.415863	3.83115	-0.784744	-0.24188	-0.430335	-0.398003	-0.30554	-0.472974	-0.465216	-0.327686	-0.895891	-0.697546	-0.551308	-1.25299	-0.155169	0.508759	-0.585088	-0.828693	1.08887	-0.220274	-0.545616	-0.231874	-0.395252	-0.257785	-1.04221	-0.67539	-0.213148	4.63075	-0.809616
GTTCGCTGTGAGCCAA-11	Bcells	0.697677	-0.190499	-0.38949	-0.234573	-0.285685	0.384659	-0.71408	-0.256708	3.21685	-0.284483	-0.784744	3.55631	-0.430335	-0.398003	-0.30554	-0.472974	1.4979	-0.327686	-0.895891	-0.697546	-0.551308	0.934323	-0.155169	0.353444	-0.585088	-0.828693	-1.09639	-0.220274	1.25323	-0.231874	-0.395252	-0.257785	0.50535	-0.67539	4.78785	3.62681	-0.809616
AAAGTGAAGTTAACGA-9	Bcells	-0.817887	-0.190499	-0.38949	-0.234573	-0.285685	1.02678	-0.71408	-0.256708	2.94006	-0.284483	-0.784744	3.82418	-0.430335	-0.398003	-0.30554	-0.472974	-0.465216	-0.327686	1.54264	-0.697546	-0.551308	0.596234	-0.155169	0.267537	-0.585088	0.957777	-1.09639	-0.220274	2.18188	-0.231874	-0.395252	-0.257785	0.793995	-0.67539	3.58618	3.05761	-0.809616
TACTTGTAGTAATACG-2	Bcells	-0.817887	-0.190499	-0.38949	-0.234573	-0.285685	0.560864	0.988194	3.03668	-0.415863	-0.284483	-0.784744	-0.24188	-0.430335	-0.398003	-0.30554	-0.472974	-0.465216	-0.327686	-0.895891	0.857268	-0.551308	-1.25299	-0.155169	-0.0468838	-0.585088	-0.828693	1.18416	-0.220274	1.46809	-0.231874	-0.395252	-0.257785	-1.04221	-0.67539	4.28815	-0.27214	0.721722
TCGACGGTCATCTACT-2	Bcells	-0.817887	-0.190499	-0.38949	-0.234573	-0.285685	-1.09059	1.55172	-0.256708	2.88203	4.51694	-0.784744	-0.24188	-0.430335	-0.398003	-0.30554	-0.472974	-0.465216	-0.327686	1.32113	-0.697546	-0.551308	-1.25299	-0.155169	0.502773	-0.585088	-0.828693	1.08377	-0.220274	2.13471	-0.231874	-0.395252	-0.257785	-1.04221	-0.67539	5.77826	-0.27214	-0.809616
TATTCCATCGTAGGGA-6	Bcells	-0.817887	-0.190499	-0.38949	-0.234573	-0.285685	-1.09059	1.92929	3.68193	-0.415863	3.40336	-0.784744	-0.24188	-0.430335	-0.398003	-0.30554	-0.472974	-0.465216	-0.327686	-0.895891	1.16189	-0.551308	-1.25299	-0.155169	0.651173	-0.585088	-0.828693	1.52889	-0.220274	-0.545616	-0.231874	2.49329	-0.257785	1.02961	1.63819	-0.213148	-0.27214	-0.809616
CAACAACCAATCGAAA-3	Bcells	1.12187	-0.190499	-0.38949	-0.234573	-0.285685	-1.09059	2.38572	4.24554	2.41694	3.93109	1.39494	-0.24188	-0.430335	-0.398003	-0.30554	-0.472974	-0.465216	-0.327686	-0.895891	-0.697546	-0.551308	-1.25299	-0.155169	-1.70727	-0.585088	-0.828693	0.504502	-0.220274	1.75672	-0.231874	-0.395252	-0.257785	-1.04221	-0.67539	-0.213148	-0.27214	0.941212
TGATGGTCATGGCTGC-11	Bcells	-0.817887	-0.190499	-0.38949	-0.234573	-0.285685	1.14371	0.720272	-0.256708	2.75703	-0.284483	-0.784744	-0.24188	-0.430335	-0.398003	-0.30554	-0.472974	-0.465216	-0.327686	1.35758	-0.697546	-0.551308	0.69835	-0.155169	0.53911	-0.585088	0.591506	-1.09639	-0.220274	2.03312	-0.231874	-0.395252	-0.257785	0.417527	-0.67539	-0.213148	3.9781	-0.809616
TACCGAACAGACAAAT-10	Bcells	0.388977	-0.190499	-0.38949	-0.234573	-0.285685	-1.09059	0.496832	-0.256708	2.58401	-0.284483	0.970219	-0.24188	-0.430335	-0.398003	-0.30554	-0.472974	-0.465216	-0.327686	-0.895891	-0.697546	-0.551308	0.940947	-0.155169	0.555538	-0.585088	0.722874	-1.09639	-0.220274	1.8925	-0.231874	-0.395252	-0.257785	0.190133	-0.67539	2.98885	-0.27214	0.794649
CCTAACCCATGGCTAT-2	Bcells	-0.817887	-0.190499	-0.38949	-0.234573	-0.285685	0.734737	1.54716	-0.256708	2.87539	3.12387	-0.784744	3.53673	1.45752	-0.398003	-0.30554	-0.472974	-0.465216	-0.327686	-0.895891	-0.697546	0.909829	0.341175	-0.155169	0.127929	-0.585088	-0.828693	0.763583	-0.220274	-0.545616	-0.231874	-0.395252	-0.257785	1.25905	-0.67539	4.76206	4.61084	-0.809616
TTCCTTCAGTATGGCG-5	Bcells	1.32325	-0.190499	-0.38949	-0.234573	-0.285685	1.96091	1.81778	3.89965	-0.415863	-0.284483	-0.784744	-0.24188	-0.430335	-0.398003	-0.30554	-0.472974	-0.465216	-0.327686	-0.895891	-0.697546	-0.551308	-1.25299	-0.155169	0.762288	-0.585088	-0.828693	0.98618	-0.220274	1.99574	-0.231874	-0.395252	-0.257785	-1.04221	-0.67539	-0.213148	3.69255	-0.809616
GACTATGGTTAGAGTA-7	Bcells	1.25231	-0.190499	-0.38949	-0.234573	-0.285685	0.924543	-0.71408	3.76195	-0.415863	3.47828	-0.784744	-0.24188	-0.430335	-0.398003	-0.30554	-0.472974	-0.465216	-0.327686	-0.895891	-0.697546	-0.551308	-1.25299	-0.155169	-1.70727	-0.585088	-0.828693	0.926941	-0.220274	1.91154	-0.231874	-0.395252	-0.257785	-1.04221	-0.67539	5.27941	-0.27214	-0.809616
ACAACCAAGATACATG-1	Bcells	-0.817887	-0.190499	-0.38949	-0.234573	-0.285685	2.02251	1.72093	3.28749	-0.415863	-0.284483	-0.784744	-0.24188	-0.430335	-0.398003	-0.30554	-0.472974	-0.465216	-0.327686	-0.895891	0.975673	-0.551308	-1.25299	-0.155169	0.0795601	-0.585088	-0.828693	1.22404	-0.220274	-0.545616	-0.231874	-0.395252	-0.257785	-1.04221	-0.67539	4.63094	3.10861	-0.809616
AGTGCCGCAGTTGCGC-1	Bcells	-0.817887	-0.190499	-0.38949	-0.234573	-0.285685	1.43228	1.27964	3.60054	-0.415863	-0.284483	-0.784744	3.7621	-0.430335	-0.398003	-0.30554	-0.472974	-0.465216	-0.327686	-0.895891	-0.697546	-0.551308	0.436256	-0.155169	0.237386	1.57373	-0.828693	-1.09639	-0.220274	-0.545616	-0.231874	-0.395252	-0.257785	-1.04221	-0.67539	-0.213148	-0.27214	-0.809616
CCCATTGAGTTGTAGA-10	Bcells	-0.817887	-0.190499	-0.38949	-0.234573	-0.285685	1.17036	1.23556	-0.256708	1.87974	-0.284483	-0.784744	4.43852	-0.430335	-0.398003	-0.30554	1.80596	-0.465216	-0.327686	1.01177	-0.697546	-0.551308	0.587091	-0.155169	0.565912	-0.585088	1.32162	-1.09639	-0.220274	2.02344	-0.231874	-0.395252	-0.257785	0.941933	-0.67539	-0.213148	2.63851	-0.809616
ATACCTTGTACCTAAC-4	Bcells	-0.817887	-0.190499	-0.38949	-0.234573	-0.285685	-1.09059	1.75233	3.7745	-0.415863	3.89465	-0.784744	-0.24188	-0.430335	-0.398003	-0.30554	-0.472974	-0.465216	-0.327686	-0.895891	-0.697546	-0.551308	-1.25299	-0.155169	0.542949	-0.585088	-0.828693	0.617495	-0.220274	2.18343	-0.231874	-0.395252	-0.257785	-1.04221	-0.67539	-0.213148	4.27958	-0.809616
GCACATACACGGTCTG-6	Bcells	-0.817887	-0.190499	-0.38949	-0.234573	-0.285685	-1.09059	-0.71408	-0.256708	-0.415863	-0.284483	-0.784744	7.39907	-0.430335	-0.398003	-0.30554	-0.472974	-0.465216	-0.327686	-0.895891	-0.697546	-0.551308	0.602933	-0.155169	0.0601609	-0.585088	-0.828693	0.705343	-0.220274	1.59791	-0.231874	-0.395252	-0.257785	0.801879	1.81394	-0.213148	-0.27214	-0.809616
ACTCTCGCAAACTGCT-2	Bcells	-0.817887	-0.190499	-0.38949	-0.234573	-0.285685	-1.09059	-0.71408	-0.256708	2.51602	-0.284483	-0.784744	-0.24188	-0.430335	-0.398003	-0.30554	-0.472974	-0.465216	-0.327686	1.07508	-0.697546	-0.551308	-1.25299	-0.155169	-1.70727	-0.585088	-0.828693	1.19189	-0.220274	2.28896	-0.231874	-0.395252	-0.257785	-1.04221	-0.67539	-0.213148	3.44528	-0.809616
TTCGGTCCACCAATTG-3	Bcells	-0.817887	-0.190499	-0.38949	-0.234573	-0.285685	0.993595	-0.71408	5.63118	-0.415863	-0.284483	-0.784744	-0.24188	-0.430335	-0.398003	-0.30554	-0.472974	-0.465216	-0.327686	-0.895891	-0.697546	1.11704	-1.25299	-0.155169	0.388188	-0.585088	-0.828693	0.670703	-0.220274	-0.545616	-0.231874	-0.395252	-0.257785	-1.04221	-0.67539	-0.213148	-0.27214	-0.809616
GTCTGTCTCATGCAGT-4	Bcells	-0.817887	-0.190499	-0.38949	-0.234573	-0.285685	1.01054	1.83544	4.67584	-0.415863	3.63886	-0.784744	-0.24188	-0.430335	-0.398003	-0.30554	-0.472974	-0.465216	-0.327686	-0.895891	1.28063	-0.551308	-1.25299	-0.155169	-1.70727	-0.585088	-0.828693	1.0007	-0.220274	-0.545616	-0.231874	-0.395252	-0.257785	-1.04221	-0.67539	-0.213148	4.84996	-0.809616
CAAAGAATCAGGAAAT-2	Bcells	-0.817887	-0.190499	-0.38949	-0.234573	-0.285685	-1.09059	-0.71408	-0.256708	-0.415863	3.83395	-0.784744	-0.24188	-0.430335	-0.398003	-0.30554	-0.472974	-0.465216	-0.327686	-0.895891	-0.697546	-0.551308	0.673295	-0.155169	-1.70727	-0.585088	-0.828693	0.773651	-0.220274	2.59897	-0.231874	-0.395252	-0.257785	-1.04221	-0.67539	-0.213148	3.22233	-0.809616
CCTCACACAATGTTGC-9	Bcells	0.722353	-0.190499	-0.38949	-0.234573	-0.285685	1.25791	-0.71408	2.73319	2.69688	-0.284483	1.36199	-0.24188	-0.430335	-0.398003	-0.30554	-0.472974	1.52986	-0.327686	0.616243	-0.697546	-0.551308	0.371124	-0.155169	0.653934	-0.585088	1.56819	-1.09639	-0.220274	1.98423	-0.231874	-0.395252	-0.257785	0.530547	-0.67539	-0.213148	-0.27214	-0.809616
AAAGAACAGTAACCTC-11	Bcells	-0.817887	-0.190499	-0.38949	-0.234573	-0.285685	-1.09059	-0.71408	2.34682	2.39049	-0.284483	0.722346	-0.24188	-0.430335	-0.398003	-0.30554	-0.472974	-0.465216	-0.327686	-0.895891	-0.697546	-0.551308	0.838166	-0.155169	0.44637	-0.585088	1.45716	-1.09639	-0.220274	1.04628	-0.231874	-0.395252	-0.257785	1.07997	0.853939	4.30634	-0.27214	-0.809616
CTCAGTCTCCCTATTA-11	Bcells	-0.817887	-0.190499	-0.38949	-0.234573	-0.285685	1.19215	-0.71408	-0.256708	3.15605	-0.284483	0.874201	4.68662	-0.430335	-0.398003	-0.30554	-0.472974	-0.465216	-0.327686	-0.895891	-0.697546	-0.551308	0.636161	-0.155169	0.3132	-0.585088	1.22231	-1.09639	-0.220274	2.35742	-0.231874	-0.395252	-0.257785	1.06589	-0.67539	3.70381	3.84265	-0.809616
TTCAGGATCAATCTCT-9	Bcells	-0.817887	-0.190499	-0.38949	-0.234573	-0.285685	0.800842	0.863098	-0.256708	2.42185	2.57259	-0.784744	4.43852	-0.430335	-0.398003	-0.30554	-0.472974	-0.465216	-0.327686	1.01177	-0.697546	0.6735	0.587091	-0.155169	0.565912	-0.585088	1.10171	0.200912	-0.220274	2.02344	-0.231874	-0.395252	-0.257785	-1.04221	-0.67539	5.52954	3.73576	-0.809616
GTGAGGACATCCGGTG-2	Bcells	-0.817887	-0.190499	-0.38949	-0.234573	-0.285685	-1.09059	-0.71408	-0.256708	-0.415863	4.57432	-0.784744	-0.24188	-0.430335	-0.398003	-0.30554	-0.472974	-0.465216	-0.327686	-0.895891	-0.697546	1.23266	-1.25299	-0.155169	-1.70727	-0.585088	-0.828693	0.793162	-0.220274	2.17186	-0.231874	-0.395252	-0.257785	-1.04221	-0.67539	-0.213148	4.67779	-0.809616
CCTATCGAGACGATAT-10	Bcells	0.856658	-0.190499	-0.38949	-0.234573	-0.285685	0.903591	0.603985	-0.256708	1.50259	-0.284483	-0.784744	4.9033	-0.430335	-0.398003	-0.30554	-0.472974	-0.465216	-0.327686	1.33371	-0.697546	-0.551308	0.812663	-0.155169	0.791647	-0.585088	1.05119	-1.09639	-0.220274	1.01359	-0.231874	-0.395252	-0.257785	0.89001	-0.67539	-0.213148	2.82857	-0.809616
GTGATGTCAACCACAT-7	Bcells	-0.817887	-0.190499	-0.38949	-0.234573	-0.285685	-1.09059	-0.71408	3.8855	-0.415863	-0.284483	-0.784744	4.0579	1.7179	-0.398003	-0.30554	-0.472974	-0.465216	-0.327686	-0.895891	1.258	1.11136	-1.25299	-0.155169	0.755073	-0.585088	-0.828693	1.48472	-0.220274	2.70789	-0.231874	-0.395252	-0.257785	1.13669	-0.67539	5.44828	4.80355	-0.809616
TTCACGCGTGGCTGAA-9	Bcells	-0.817887	-0.190499	-0.38949	-0.234573	-0.285685	1.03833	-0.71408	2.32256	2.9246	-0.284483	0.708302	3.91891	-0.430335	-0.398003	-0.30554	-0.472974	1.25586	-0.327686	0.977615	-0.697546	-0.551308	0.606319	-0.155169	0.160343	-0.585088	0.491313	-1.09639	-0.220274	2.05029	-0.231874	-0.395252	-0.257785	0.314545	-0.67539	-0.213148	3.55132	-0.809616
TAACTTCGTACCCACG-2	Bcells	-0.817887	-0.190499	-0.38949	-0.234573	-0.285685	1.35378	-0.71408	3.14624	-0.415863	2.90178	-0.784744	3.29052	-0.430335	-0.398003	-0.30554	-0.472974	-0.465216	-0.327686	0.825143	-0.697546	-0.551308	0.237302	-0.155169	0.376349	-0.585088	-0.828693	1.07824	-0.220274	-0.545616	-0.231874	-0.395252	-0.257785	1.13178	-0.67539	6.44935	2.97388	0.772664
GTAACCACACTGTTCC-9	Bcells	0.507866	-0.190499	-0.38949	-0.234573	-0.285685	1.45924	-0.71408	-0.256708	1.52026	2.12519	1.11119	2.42956	-0.430335	-0.398003	-0.30554	-0.472974	-0.465216	-0.327686	0.760562	-0.697546	-0.551308	0.499715	-0.155169	0.528174	-0.585088	1.44053	-0.0022385	-0.220274	1.02794	-0.231874	-0.395252	-0.257785	0.311532	-0.67539	-0.213148	-0.27214	-0.809616
GGTGGCTGTTAGGCTT-4	Bcells	-0.817887	-0.190499	-0.38949	-0.234573	-0.285685	-1.09059	1.36307	4.93885	-0.415863	3.47828	-0.784744	5.15132	-0.430335	-0.398003	-0.30554	-0.472974	-0.465216	-0.327686	1.51099	-0.697546	-0.551308	0.506944	-0.155169	-1.70727	-0.585088	-0.828693	0.612157	-0.220274	2.96866	-0.231874	-0.395252	-0.257785	-1.04221	-0.67539	-0.213148	4.68382	-0.809616
GTCGAATAGACCGTTT-4	Bcells	1.48799	-0.190499	-0.38949	-0.234573	-0.285685	1.74725	1.59953	4.21944	2.39762	3.21714	-0.784744	-0.24188	-0.430335	-0.398003	-0.30554	-0.472974	-0.465216	-0.327686	-0.895891	-0.697546	-0.551308	0.707297	-0.155169	-1.70727	-0.585088	-0.828693	0.806659	-0.220274	-0.545616	-0.231874	-0.395252	-0.257785	0.924987	-0.67539	-0.213148	3.29515	-0.809616
TTCCGTGTCCGCTAGG-9	Bcells	-0.817887	-0.190499	-0.38949	-0.234573	-0.285685	0.405702	0.828258	-0.256708	3.57897	-0.284483	-0.784744	5.13822	-0.430335	-0.398003	-0.30554	-0.472974	-0.465216	-0.327686	-0.895891	-0.697546	-0.551308	0.556289	-0.155169	0.159315	-0.585088	1.0661	-1.09639	-0.220274	1.71817	-0.231874	-0.395252	-0.257785	0.527424	-0.67539	4.84715	-0.27214	-0.809616
GAGGGTATCGGAGATG-10	Bcells	-0.817887	-0.190499	-0.38949	-0.234573	-0.285685	1.22607	-0.71408	-0.256708	2.38187	-0.284483	-0.784744	-0.24188	-0.430335	-0.398003	-0.30554	-0.472974	-0.465216	-0.327686	1.13864	-0.697546	0.489421	0.938153	-0.155169	0.440518	-0.585088	0.498225	-1.09639	-0.220274	1.91409	-0.231874	-0.395252	-0.257785	0.321649	0.847622	-0.213148	3.79156	-0.809616
CCTCAGTCATGGGTCC-5	Bcells	-0.817887	-0.190499	-0.38949	-0.234573	-0.285685	-1.09059	-0.71408	-0.256708	-0.415863	4.46267	-0.784744	-0.24188	-0.430335	-0.398003	-0.30554	-0.472974	-0.465216	-0.327686	-0.895891	-0.697546	-0.551308	-1.25299	-0.155169	0.848797	-0.585088	-0.828693	1.05913	-0.220274	-0.545616	-0.231874	-0.395252	-0.257785	1.23348	1.86586	5.69977	3.85457	-0.809616
ACTATTCAGCCTATCA-2	Bcells	1.01879	-0.190499	-0.38949	-0.234573	-0.285685	1.06494	1.12875	4.78543	2.2664	-0.284483	-0.784744	-0.24188	-0.430335	-0.398003	-0.30554	-0.472974	-0.465216	-0.327686	0.907268	-0.697546	-0.551308	0.308417	-0.155169	-1.70727	-0.585088	-0.828693	1.0473	-0.220274	1.63437	-0.231874	-0.395252	-0.257785	-1.04221	-0.67539	-0.213148	-0.27214	-0.809616
AAAGGATCATCCGGTG-3	Bcells	-0.817887	-0.190499	-0.38949	-0.234573	-0.285685	-1.09059	1.53077	-0.256708	-0.415863	4.88846	-0.784744	-0.24188	-0.430335	-0.398003	-0.30554	-0.472974	-0.465216	-0.327686	-0.895891	-0.697546	-0.551308	-1.25299	-0.155169	-1.70727	1.84566	-0.828693	0.750101	-0.220274	-0.545616	-0.231874	-0.395252	-0.257785	-1.04221	-0.67539	-0.213148	3.87069	1.20981
GTAGTACTCGCGAAGA-1	Bcells	-0.817887	-0.190499	-0.38949	-0.234573	-0.285685	-1.09059	1.3237	3.68579	-0.415863	-0.284483	-0.784744	-0.24188	-0.430335	-0.398003	-0.30554	-0.472974	-0.465216	-0.327686	-0.895891	1.16371	-0.551308	0.988418	-0.155169	0.653144	-0.585088	-0.828693	0.894139	-0.220274	-0.545616	-0.231874	-0.395252	-0.257785	-1.04221	-0.67539	-0.213148	4.6099	-0.809616
GCCCGAACAACTACGT-3	Bcells	-0.817887	-0.190499	-0.38949	-0.234573	-0.285685	-1.09059	-0.71408	2.79943	1.88333	-0.284483	1.40156	-0.24188	-0.430335	-0.398003	-0.30554	-0.472974	-0.465216	-0.327686	-0.895891	-0.697546	-0.551308	0.0854207	-0.155169	0.413535	-0.585088	0.735366	-1.09639	-0.220274	1.32303	-0.231874	-0.395252	-0.257785	0.944522	-0.67539	-0.213148	-0.27214	0.611407
CGGACACGTCTAACTG-5	Bcells	1.5703	-0.190499	-0.38949	-0.234573	-0.285685	1.23407	-0.71408	4.37921	-0.415863	-0.284483	-0.784744	-0.24188	-0.430335	-0.398003	-0.30554	-0.472974	-0.465216	-0.327686	1.44871	-0.697546	-0.551308	-1.25299	-0.155169	-1.70727	-0.585088	-0.828693	0.874589	-0.220274	2.28896	-0.231874	-0.395252	-0.257785	-1.04221	-0.67539	-0.213148	-0.27214	-0.809616
CGTGATAGTCGTGATT-5	Bcells	1.18403	-0.190499	-0.38949	-0.234573	-0.285685	0.858075	2.1867	-0.256708	2.50772	3.35417	-0.784744	-0.24188	-0.430335	-0.398003	-0.30554	-0.472974	-0.465216	-0.327686	1.0695	-0.697546	-0.551308	0.448894	-0.155169	0.251935	-0.585088	-0.828693	0.869831	-0.220274	1.83049	-0.231874	-0.395252	-0.257785	-1.04221	-0.67539	-0.213148	3.43475	-0.809616
AAGTTCGTCCTTCTGG-12	Bcells	1.17376	-0.190499	-0.38949	-0.234573	-0.285685	-1.09059	-0.71408	-0.256708	2.81671	-0.284483	1.03454	4.5378	1.19961	-0.398003	-0.30554	-0.472974	-0.465216	-0.327686	0.693595	-0.697546	-0.551308	0.628764	-0.155169	0.459002	-0.585088	1.37032	0.239803	-0.220274	-0.545616	-0.231874	-0.395252	-0.257785	-1.04221	-0.67539	-0.213148	2.72577	-0.809616
ACGGAAGTCTCGCGTT-12	Bcells	-0.817887	-0.190499	-0.38949	-0.234573	-0.285685	-1.09059	-0.71408	2.69668	-0.415863	2.48085	0.92487	4.78302	-0.430335	-0.398003	-0.30554	-0.472974	-0.465216	-0.327686	-0.895891	-0.697546	0.634172	0.354598	-0.155169	0.634518	-0.585088	1.04993	-1.09639	-0.220274	1.69884	-0.231874	-0.395252	-0.257785	0.888709	-0.67539	-0.213148	3.93069	-0.809616
CCTCAGTCAGCTACTA-10	Bcells	-0.817887	-0.190499	-0.38949	-0.234573	-0.285685	1.07388	0.768566	-0.256708	-0.415863	-0.284483	-0.784744	-0.24188	-0.430335	-0.398003	-0.30554	-0.472974	-0.465216	-0.327686	0.554834	-0.697546	-0.551308	0.00323471	-0.155169	0.687812	-0.585088	1.22372	-1.09639	-0.220274	1.64507	-0.231874	-0.395252	-0.257785	1.06734	-0.67539	4.68376	-0.27214	-0.809616
CCCAACTTCCATTTCA-10	Bcells	-0.817887	-0.190499	-0.38949	-0.234573	-0.285685	1.08867	1.15276	-0.256708	3.41337	-0.284483	-0.784744	-0.24188	-0.430335	-0.398003	-0.30554	-0.472974	-0.465216	-0.327686	0.930759	-0.697546	-0.551308	0.516145	-0.155169	0.483774	-0.585088	1.01973	-1.09639	-0.220274	1.92439	-0.231874	-0.395252	-0.257785	-1.04221	-0.67539	3.74554	3.17308	-0.809616
CTTCTCTCAAGAAACT-12	Bcells	-0.817887	-0.190499	-0.38949	-0.234573	-0.285685	0.956814	-0.71408	1.99775	1.79427	1.82642	-0.784744	3.55176	-0.430335	-0.398003	-0.30554	-0.472974	-0.465216	-0.327686	-0.895891	-0.697546	-0.551308	0.818786	-0.155169	0.724884	-0.585088	1.04165	-1.09639	-0.220274	1.83274	-0.231874	-0.395252	-0.257785	0.503121	-0.67539	2.86817	3.43825	0.238647
ATCCTATGTCAAAGAT-10	Bcells	-0.817887	-0.190499	-0.38949	-0.234573	-0.285685	-1.09059	-0.71408	-0.256708	2.5216	-0.284483	-0.784744	4.75001	-0.430335	-0.398003	-0.30554	-0.472974	-0.465216	-0.327686	0.503996	-0.697546	-0.551308	1.21306	-0.155169	0.789605	-0.585088	0.951471	-1.09639	-0.220274	1.84178	-0.231874	-0.395252	-0.257785	1.17233	-0.67539	3.57	4.45205	-0.809616
CTCAGTCCATCTAGAC-10	Bcells	-0.817887	-0.190499	-0.38949	-0.234573	-0.285685	1.17783	0.8084	-0.256708	2.89265	-0.284483	0.524506	4.45397	-0.430335	-0.398003	-0.30554	-0.472974	-0.465216	-0.327686	1.1732	-0.697546	-0.551308	0.968517	-0.155169	0.43803	-0.585088	0.328818	-1.09639	-0.220274	2.05619	-0.231874	-0.395252	-0.257785	0.507215	-0.67539	3.81272	3.44598	-0.809616
CGATGGCCATTGCAAC-3	Bcells	-0.817887	-0.190499	-0.38949	-0.234573	-0.285685	1.03317	-0.71408	-0.256708	-0.415863	-0.284483	-0.784744	-0.24188	-0.430335	-0.398003	-0.30554	-0.472974	-0.465216	-0.327686	-0.895891	-0.697546	-0.551308	0.601809	-0.155169	-1.70727	-0.585088	-0.828693	0.704252	-0.220274	-0.545616	-0.231874	-0.395252	-0.257785	1.18564	-0.67539	-0.213148	3.76782	1.15967
CGCCATTGTGATGGCA-11	Bcells	-0.817887	-0.190499	-0.38949	-0.234573	-0.285685	1.14944	-0.71408	-0.256708	2.7656	-0.284483	1.48635	3.38809	-0.430335	-0.398003	-0.30554	-0.472974	-0.465216	-0.327686	1.46216	-0.697546	-0.551308	0.78891	-0.155169	0.544879	-0.585088	0.596998	-1.09639	-0.220274	1.85327	-0.231874	-0.395252	-0.257785	0.423172	-0.67539	-0.213148	-0.27214	-0.809616
ATCCGTCCAAGTTGGG-8	Bcells	1.23544	-0.190499	-0.38949	-0.234573	-0.285685	-1.09059	1.72862	4.46918	-0.415863	3.44762	-0.784744	-0.24188	-0.430335	-0.398003	-0.30554	-0.472974	-0.465216	-0.327686	-0.895891	1.53355	-0.551308	-1.25299	-0.155169	0.302249	-0.585088	-0.828693	-1.09639	-0.220274	2.34397	-0.231874	-0.395252	-0.257785	1.67325	-0.67539	-0.213148	3.52995	-0.809616
GGCTGTGCACAAGTTC-12	Bcells	-0.817887	-0.190499	-0.38949	-0.234573	-0.285685	-1.09059	-0.71408	-0.256708	-0.415863	-0.284483	-0.784744	5.30995	-0.430335	-0.398003	-0.30554	-0.472974	-0.465216	-0.327686	0.631539	-0.697546	0.660966	0.572832	-0.155169	0.394613	-0.585088	0.716942	0.493579	-0.220274	2.64685	-0.231874	-0.395252	-0.257785	-1.04221	-0.67539	4.89822	4.57098	-0.809616
TTCCTAATCTCGTGGG-10	Bcells	-0.817887	-0.190499	-0.38949	-0.234573	-0.285685	1.3689	-0.71408	-0.256708	2.94678	-0.284483	-0.784744	-0.24188	-0.430335	-0.398003	-0.30554	-0.472974	-0.465216	-0.327686	0.992281	-0.697546	-0.551308	0.704482	-0.155169	0.391391	-0.585088	1.30168	-1.09639	-0.220274	1.29727	-0.231874	-0.395252	-0.257785	-1.04221	-0.67539	-0.213148	3.28912	-0.809616
GTCAAGTTCGTTCCCA-1	Bcells	-0.817887	-0.190499	-0.38949	-0.234573	-0.285685	-1.09059	-0.71408	-0.256708	2.75893	4.36225	-0.784744	-0.24188	-0.430335	-0.398003	-0.30554	-0.472974	-0.465216	-0.327686	-0.895891	-0.697546	-0.551308	0.595127	-0.155169	-1.70727	-0.585088	-0.828693	-1.09639	-0.220274	-0.545616	-0.231874	-0.395252	-0.257785	1.5683	-0.67539	-0.213148	3.75327	1.15258
GTTACAGTCCCAGGCA-2	Bcells	-0.817887	-0.190499	-0.38949	-0.234573	-0.285685	-1.09059	1.26334	-0.256708	2.46229	3.29763	-0.784744	-0.24188	-0.430335	-0.398003	-0.30554	-0.472974	-0.465216	-0.327686	-0.895891	1.10858	-0.551308	-1.25299	-0.155169	-1.70727	-0.585088	1.12922	0.843783	-0.220274	2.70066	-0.231874	-0.395252	-0.257785	-1.04221	-0.67539	-0.213148	3.37716	-0.809616
ACCACAATCGAAGCAG-8	Bcells	-0.817887	-0.190499	-0.38949	-0.234573	-0.285685	1.54077	-0.71408	-0.256708	-0.415863	3.93109	-0.784744	-0.24188	-0.430335	-0.398003	-0.30554	-0.472974	-0.465216	-0.327686	1.38111	-0.697546	-0.551308	0.718729	-0.155169	-1.70727	-0.585088	-0.828693	1.13463	-0.220274	2.20723	-0.231874	-0.395252	-0.257785	-1.04221	-0.67539	-0.213148	5.44849	-0.809616
GGATGTTAGGTTAAAC-9	Bcells	0.25803	-0.190499	-0.38949	-0.234573	-0.285685	0.649358	0.712371	-0.256708	-0.415863	-0.284483	1.22384	3.60262	-0.430335	-0.398003	-0.30554	-0.472974	-0.465216	-0.327686	0.858988	-0.697546	-0.551308	1.10356	-0.155169	0.530887	-0.585088	1.32141	-0.208429	-0.220274	0.731409	-0.231874	-0.395252	-0.257785	0.905977	-0.67539	-0.213148	2.75335	0.161508
TGACAGTTCCAAGGGA-2	Bcells	1.21708	-0.190499	-0.38949	-0.234573	-0.285685	0.890243	-0.71408	-0.256708	2.55598	-0.284483	-0.784744	-0.24188	-0.430335	-0.398003	-0.30554	-0.472974	-0.465216	-0.327686	-0.895891	-0.697546	-0.551308	0.476987	-0.155169	-1.70727	-0.585088	-0.828693	-1.09639	-0.220274	-0.545616	-0.231874	-0.395252	-0.257785	-1.04221	-0.67539	-0.213148	-0.27214	-0.809616
AGGCCACTCCCTTCCC-8	Bcells	-0.817887	-0.190499	-0.38949	-0.234573	-0.285685	-1.09059	-0.71408	-0.256708	-0.415863	-0.284483	-0.784744	-0.24188	-0.430335	-0.398003	-0.30554	-0.472974	2.48391	-0.327686	-0.895891	1.38899	-0.551308	-1.25299	-0.155169	-1.70727	-0.585088	-0.828693	-1.09639	-0.220274	2.87979	-0.231874	-0.395252	-0.257785	-1.04221	1.92076	5.82751	-0.27214	-0.809616
ACTCTCGCAAAGGTTA-10	Bcells	-0.817887	-0.190499	-0.38949	-0.234573	-0.285685	1.28011	1.01814	-0.256708	-0.415863	-0.284483	1.15522	4.55955	-0.430335	-0.398003	-0.30554	-0.472974	-0.465216	-0.327686	0.588451	-0.697546	-0.551308	0.668081	-0.155169	0.349722	-0.585088	0.323735	-1.09639	-0.220274	-0.545616	-0.231874	-0.395252	-0.257785	-1.04221	-0.67539	-0.213148	-0.27214	0.237421
AGTGTTGAGAATTGTG-4	Bcells	-0.817887	-0.190499	-0.38949	-0.234573	-0.285685	0.982986	2.11864	3.14852	-0.415863	2.90391	1.18642	-0.24188	-0.430335	-0.398003	-0.30554	-0.472974	-0.465216	-0.327686	-0.895891	-0.697546	-0.551308	-1.25299	-0.155169	-1.70727	-0.585088	-0.828693	0.661707	-0.220274	1.53647	-0.231874	-0.395252	-0.257785	-1.04221	-0.67539	-0.213148	-0.27214	-0.809616
AATGAAGTCCGGACTG-3	Bcells	-0.817887	-0.190499	-0.38949	-0.234573	-0.285685	1.14118	1.58636	4.62895	-0.415863	3.88279	-0.784744	-0.24188	-0.430335	-0.398003	-0.30554	-0.472974	-0.465216	-0.327686	0.982805	-0.697546	-0.551308	-1.25299	-0.155169	-1.70727	-0.585088	-0.828693	1.11252	-0.220274	1.72569	-0.231874	-0.395252	-0.257785	-1.04221	-0.67539	-0.213148	4.68382	-0.809616
GTGTGGCTCCGAAGGA-1	Bcells	-0.817887	-0.190499	-0.38949	-0.234573	-0.285685	-1.09059	1.81038	-0.256708	-0.415863	3.59397	-0.784744	-0.24188	-0.430335	-0.398003	-0.30554	-0.472974	-0.465216	-0.327686	1.19902	-0.697546	-0.551308	0.885949	-0.155169	0.381053	-0.585088	-0.828693	0.664686	-0.220274	1.98709	-0.231874	-0.395252	-0.257785	1.13669	-0.67539	-0.213148	-0.27214	-0.809616
AACCTTTCAGCGATTT-7	Bcells	1.71298	-0.190499	-0.38949	-0.234573	-0.285685	1.00079	-0.71408	-0.256708	2.72184	3.62066	-0.784744	-0.24188	-0.430335	-0.398003	-0.30554	-0.472974	-0.465216	-0.327686	-0.895891	-0.697546	-0.551308	-1.25299	-0.155169	0.395422	-0.585088	-0.828693	0.992347	-0.220274	2.00451	-0.231874	-0.395252	-0.257785	-1.04221	-0.67539	5.48724	-0.27214	-0.809616
AGTGACTTCACCTCAC-2	Bcells	-0.817887	-0.190499	-0.38949	-0.234573	-0.285685	1.10756	-0.71408	4.87124	-0.415863	-0.284483	-0.784744	-0.24188	-0.430335	-0.398003	-0.30554	-0.472974	-0.465216	-0.327686	-0.895891	-0.697546	-0.551308	-1.25299	-0.155169	-1.70727	-0.585088	-0.828693	1.08377	-0.220274	-0.545616	-0.231874	-0.395252	-0.257785	-1.04221	-0.67539	-0.213148	-0.27214	-0.809616
GATCATGAGTAAGCAT-2	Bcells	-0.817887	-0.190499	-0.38949	-0.234573	-0.285685	1.72172	-0.71408	3.27192	2.23878	3.01946	-0.784744	-0.24188	-0.430335	-0.398003	-0.30554	-0.472974	-0.465216	-0.327686	-0.895891	1.31418	-0.551308	-1.25299	-0.155169	0.441048	-0.585088	-0.828693	1.28804	-0.220274	-0.545616	-0.231874	-0.395252	-0.257785	-1.04221	-0.67539	-0.213148	3.09376	-0.809616
TGGTAGTTCCGGCAGT-12	Bcells	-0.817887	-0.190499	-0.38949	-0.234573	-0.285685	-1.09059	-0.71408	-0.256708	2.26741	-0.284483	0.866691	3.90405	-0.430335	-0.398003	-0.30554	-0.472974	-0.465216	-0.327686	-0.895891	-0.697546	-0.551308	0.496143	-0.155169	0.306329	-0.585088	1.21534	-1.09639	-0.220274	1.19875	-0.231874	-0.395252	-0.257785	-1.04221	-0.67539	-0.213148	3.53767	-0.809616
TTCCTCTGTTAAACCC-1	Bcells	-0.817887	-0.190499	-0.38949	-0.234573	-0.285685	0.921424	1.58312	3.02858	-0.415863	-0.284483	-0.784744	-0.24188	-0.430335	-0.398003	-0.30554	-0.472974	-0.465216	-0.327686	0.765637	-0.697546	0.767396	0.185774	-0.155169	-1.70727	-0.585088	-0.828693	0.300365	-0.220274	1.46314	-0.231874	-0.395252	-0.257785	-1.04221	-0.67539	-0.213148	-0.27214	-0.809616
ACTATTCTCACATCAG-10	Bcells	-0.817887	-0.190499	-0.38949	-0.234573	-0.285685	0.618656	-0.71408	2.44431	2.14852	-0.284483	0.77878	3.73776	-0.430335	-0.398003	-0.30554	-0.472974	-0.465216	-0.327686	0.470143	-0.697546	-0.551308	0.749129	-0.155169	0.817194	-0.585088	1.51097	0.0519594	-0.220274	1.53856	-0.231874	-0.395252	-0.257785	0.378589	-0.67539	4.44567	3.38487	0.446284
TTCATTGCAGACACAG-11	Bcells	-0.817887	-0.190499	-0.38949	-0.234573	-0.285685	-1.09059	-0.71408	-0.256708	3.01656	-0.284483	1.09075	4.6428	-0.430335	-0.398003	-0.30554	-0.472974	-0.465216	-0.327686	-0.895891	-0.697546	-0.551308	0.807814	-0.155169	0.837792	-0.585088	-0.828693	-1.09639	-0.220274	2.02425	-0.231874	-0.395252	-0.257785	0.29385	-0.67539	3.25833	-0.27214	-0.809616
GAGCCTGCACCCGTAG-9	Bcells	-0.817887	-0.190499	-0.38949	-0.234573	-0.285685	1.40124	-0.71408	-0.256708	2.31836	-0.284483	0.904517	-0.24188	-0.430335	-0.398003	-0.30554	-0.472974	-0.465216	-0.327686	1.53347	-0.697546	-0.551308	0.338664	-0.155169	0.495385	-0.585088	0.664787	-1.09639	-0.220274	1.93839	-0.231874	-0.395252	-0.257785	-1.04221	-0.67539	3.77539	-0.27214	-0.809616
CGATGCGAGCGCCTAC-9	Bcells	-0.817887	-0.190499	-0.38949	-0.234573	-0.285685	-1.09059	-0.71408	-0.256708	2.56581	-0.284483	1.26234	3.42903	-0.430335	-0.398003	-0.30554	-0.472974	-0.465216	-0.327686	0.532195	-0.697546	-0.551308	0.482707	-0.155169	0.66378	-0.585088	-0.828693	0.104123	-0.220274	1.61666	-0.231874	-0.395252	-0.257785	0.443129	-0.67539	-0.213148	2.42136	-0.809616
TCAGCAATCGTCCTCA-12	Bcells	-0.817887	-0.190499	-0.38949	-0.234573	-0.285685	1.36729	-0.71408	2.75426	2.71343	-0.284483	1.37458	2.88363	-0.430335	-0.398003	-0.30554	-0.472974	-0.465216	-0.327686	1.20778	-0.697546	-0.551308	0.56864	-0.155169	0.665125	-0.585088	-0.828693	-1.09639	-0.220274	1.73522	-0.231874	-0.395252	-0.257785	0.920005	-0.67539	-0.213148	-0.27214	-0.809616
GGGAGTAGTCGTTGCG-12	Bcells	-0.817887	-0.190499	-0.38949	-0.234573	-0.285685	0.685318	-0.71408	2.57201	2.97925	2.36412	-0.784744	4.81751	-0.430335	-0.398003	-0.30554	-0.472974	1.42231	-0.327686	0.534728	-0.697546	-0.551308	1.04982	-0.155169	0.447709	-0.585088	0.618978	-1.09639	-0.220274	2.06793	-0.231874	-0.395252	-0.257785	1.04536	-0.67539	-0.213148	2.42613	-0.809616
AGTAACCGTTCGGTCG-9	Bcells	0.430045	-0.190499	-0.38949	-0.234573	-0.285685	0.682709	-0.71408	-0.256708	2.24462	-0.284483	-0.784744	4.5089	-0.430335	-0.398003	-0.30554	-0.472974	-0.465216	-0.327686	1.04554	-0.697546	-0.551308	0.856207	-0.155169	0.66378	-0.585088	1.35614	-1.09639	-0.220274	-0.545616	-0.231874	-0.395252	-0.257785	1.10137	-0.67539	3.09781	3.10116	0.639323
CGTGATACAAGAAATC-7	Bcells	-0.817887	-0.190499	-0.38949	-0.234573	-0.285685	0.97488	-0.71408	-0.256708	-0.415863	4.96681	-0.784744	-0.24188	-0.430335	-0.398003	-0.30554	-0.472974	-0.465216	-0.327686	-0.895891	-0.697546	-0.551308	-1.25299	-0.155169	0.369372	1.72025	-0.828693	0.654835	-0.220274	1.97292	-0.231874	-0.395252	-0.257785	-1.04221	-0.67539	-0.213148	3.65695	-0.809616
ACATCGAGTGCCCGTA-11	Bcells	-0.817887	-0.190499	-0.38949	-0.234573	-0.285685	0.760767	-0.71408	-0.256708	2.50635	-0.284483	-0.784744	-0.24188	-0.430335	-0.398003	-0.30554	-0.472974	0.921616	-0.327686	0.853187	-0.697546	-0.551308	0.771556	-0.155169	0.333345	-0.585088	0.788746	0.373963	-0.220274	1.13507	-0.231874	-0.395252	-0.257785	0.899894	0.545452	2.62748	2.74256	0.156764
GTTGAACTCGTCGATA-7	Bcells	1.25662	-0.190499	-0.38949	-0.234573	-0.285685	1.30006	1.36738	4.51081	-0.415863	3.48611	-0.784744	3.93832	-0.430335	-0.398003	-0.30554	-0.472974	2.2219	-0.327686	-0.895891	1.20361	-0.551308	-1.25299	-0.155169	-1.70727	-0.585088	-0.828693	1.24821	-0.220274	2.63634	-0.231874	2.5581	-0.257785	-1.04221	-0.67539	-0.213148	3.56916	-0.809616
CAGATTGAGTCACTCA-9	Bcells	0.535635	-0.190499	-0.38949	-0.234573	-0.285685	0.580098	-0.71408	-0.256708	1.56081	-0.284483	-0.784744	-0.24188	-0.430335	-0.398003	-0.30554	-0.472974	-0.465216	-0.327686	1.15746	-0.697546	-0.551308	0.786749	-0.155169	0.557596	-0.585088	0.876415	0.0206794	-0.220274	1.75078	-0.231874	-0.395252	-0.257785	0.339888	-0.67539	-0.213148	2.23414	-0.809616
AATGCCACAGCACGAA-10	Bcells	1.00521	-0.190499	-0.38949	-0.234573	-0.285685	1.17103	-0.71408	-0.256708	2.24657	-0.284483	-0.784744	4.4399	-0.430335	-0.398003	-0.30554	-0.472974	-0.465216	-0.327686	1.64044	-0.697546	-0.551308	0.483859	-0.155169	-0.282415	-0.585088	0.617694	-1.09639	-0.220274	2.43288	-0.231874	-0.395252	-0.257785	-1.04221	-0.67539	-0.213148	-0.27214	-0.809616
GGTGATTGTTCTCTCG-3	Bcells	1.47812	-0.190499	-0.38949	-0.234573	-0.285685	1.36248	-0.71408	4.20027	-0.415863	-0.284483	-0.784744	-0.24188	-0.430335	-0.398003	-0.30554	-0.472974	-0.465216	-0.327686	0.985944	-0.697546	-0.551308	0.698904	-0.155169	-1.70727	-0.585088	-0.828693	0.798512	-0.220274	2.63503	-0.231874	-0.395252	-0.257785	0.91507	-0.67539	-0.213148	4.68989	-0.809616
GTCGTAATCCTCTTTC-7	Bcells	-0.817887	-0.190499	-0.38949	-0.234573	-0.285685	1.27105	-0.71408	-0.256708	-0.415863	-0.284483	-0.784744	-0.24188	-0.430335	-0.398003	-0.30554	-0.472974	-0.465216	-0.327686	-0.895891	-0.697546	-0.551308	-1.25299	-0.155169	0.294185	-0.585088	1.58161	0.905948	-0.220274	-0.545616	-0.231874	-0.395252	-0.257785	1.04605	-0.67539	-0.213148	4.22035	-0.809616
CAGTTCCCAGAACGCA-4	Bcells	-0.817887	-0.190499	-0.38949	-0.234573	-0.285685	0.898111	1.33582	4.44896	-0.415863	-0.284483	1.511	-0.24188	-0.430335	-0.398003	-0.30554	-0.472974	-0.465216	-0.327686	-0.895891	-0.697546	-0.551308	-1.25299	-0.155169	0.292188	-0.585088	-0.828693	-1.09639	-0.220274	1.87931	-0.231874	-0.395252	-0.257785	-1.04221	1.65423	-0.213148	-0.27214	-0.809616
GGCAGTCAGAGCAGAA-8	Bcells	-0.817887	-0.190499	-0.38949	-0.234573	-0.285685	1.14752	-0.71408	-0.256708	-0.415863	-0.284483	-0.784744	-0.24188	-0.430335	-0.398003	-0.30554	-0.472974	-0.465216	-0.327686	-0.895891	-0.697546	-0.551308	-1.25299	-0.155169	0.542949	-0.585088	-0.828693	-1.09639	-0.220274	3.09721	-0.231874	-0.395252	-0.257785	-1.04221	-0.67539	-0.213148	-0.27214	-0.809616
CGAGAAGAGTAGATCA-3	Bcells	-0.817887	-0.190499	-0.38949	-0.234573	-0.285685	1.71061	1.28148	-0.256708	-0.415863	-0.284483	1.45014	-0.24188	-0.430335	-0.398003	-0.30554	-0.472974	-0.465216	-0.327686	-0.895891	-0.697546	-0.551308	0.437816	-0.155169	-1.70727	-0.585088	-0.828693	1.27863	-0.220274	1.81503	-0.231874	-0.395252	-0.257785	-1.04221	-0.67539	-0.213148	4.53052	0.985555
CACTAAGAGGTAAACT-10	Bcells	-0.817887	-0.190499	-0.38949	-0.234573	-0.285685	0.250302	-0.71408	-0.256708	1.59588	-0.284483	-0.784744	2.5339	-0.430335	-0.398003	-0.30554	-0.472974	-0.465216	-0.327686	-0.895891	-0.697546	-0.551308	0.227468	-0.155169	0.738607	-0.585088	0.539825	-1.09639	-0.220274	1.78105	-0.231874	-0.395252	-0.257785	0.364407	-0.67539	-0.213148	2.95246	-0.809616
TTGGATGTCGTTACCC-2	Bcells	-0.817887	-0.190499	-0.38949	-0.234573	-0.285685	-1.09059	-0.71408	4.18145	-0.415863	-0.284483	-0.784744	-0.24188	-0.430335	-0.398003	-0.30554	-0.472974	-0.465216	-0.327686	1.3487	-0.697546	-0.551308	-1.25299	-0.155169	-1.70727	-0.585088	-0.828693	0.790511	-0.220274	2.62343	-0.231874	-0.395252	-0.257785	-1.04221	-0.67539	-0.213148	3.96136	-0.809616
ATGAGGGTCATGAGAA-11	Bcells	-0.817887	-0.190499	-0.38949	-0.234573	-0.285685	-1.09059	0.723963	2.52547	2.94198	-0.284483	1.23735	4.594	-0.430335	-0.398003	-0.30554	-0.472974	1.39126	-0.327686	0.511191	-0.697546	-0.551308	0.859725	-0.155169	0.422831	-0.585088	1.17725	-1.09639	-0.220274	1.85096	-0.231874	-0.395252	-0.257785	-1.04221	1.37655	-0.213148	-0.27214	-0.809616
GCCAGCATCTATACGG-12	Bcells	-0.817887	-0.190499	-0.38949	-0.234573	-0.285685	0.893507	-0.71408	2.56078	2.23975	-0.284483	1.2586	4.43027	-0.430335	-0.398003	-0.30554	-0.472974	-0.465216	-0.327686	-0.895891	-0.697546	-0.551308	0.718151	-0.155169	0.561904	-0.585088	0.613229	-1.09639	-0.220274	1.8737	-0.231874	-0.395252	-0.257785	0.439855	-0.67539	4.61142	2.41542	-0.809616
TCATGCCAGTTAGTAG-3	Bcells	1.47325	-0.190499	-0.38949	-0.234573	-0.285685	0.770573	1.20436	5.17658	-0.415863	-0.284483	-0.784744	3.61091	-0.430335	-0.398003	-0.30554	-0.472974	2.5025	-0.327686	-0.895891	1.05471	-0.551308	-1.25299	-0.155169	-1.70727	-0.585088	-0.828693	0.481612	-0.220274	2.62921	-0.231874	-0.395252	-0.257785	-1.04221	-0.67539	5.86558	-0.27214	-0.809616
GAAGAATTCGGATTAC-11	Bcells	-0.817887	-0.190499	-0.38949	-0.234573	-0.285685	-1.09059	-0.71408	2.30455	2.58508	-0.284483	-0.784744	3.89879	-0.430335	-0.398003	-0.30554	-0.472974	-0.465216	-0.327686	0.399458	-0.697546	-0.551308	0.818011	-0.155169	0.849573	-0.585088	1.05731	-1.09639	3.32015	1.89337	-0.231874	-0.395252	-0.257785	1.18081	-0.67539	3.28749	-0.27214	-0.809616
CTCATGCGTATGTCCA-8	Bcells	1.91595	-0.190499	-0.38949	-0.234573	-0.285685	0.979497	-0.71408	-0.256708	2.68989	-0.284483	1.60495	-0.24188	-0.430335	-0.398003	-0.30554	2.61023	-0.465216	-0.327686	-0.895891	-0.697546	-0.551308	-1.25299	-0.155169	0.374013	-0.585088	-0.828693	1.15986	-0.220274	2.43206	-0.231874	-0.395252	-0.257785	1.12934	-0.67539	-0.213148	4.37324	1.10991
TCAGCCTTCTTAGGAC-3	Bcells	-0.817887	-0.190499	-0.38949	-0.234573	-0.285685	0.843605	-0.71408	-0.256708	-0.415863	2.65011	-0.784744	3.01151	1.19511	-0.398003	-0.30554	-0.472974	-0.465216	-0.327686	-0.895891	-0.697546	0.706733	0.119589	-0.155169	-1.70727	-0.585088	-0.828693	-1.09639	-0.220274	2.07611	3.45014	-0.395252	-0.257785	0.606433	-0.67539	4.07052	3.40723	0.647685
GGAGGTAGTTGCATGT-9	Bcells	-0.817887	-0.190499	-0.38949	-0.234573	-0.285685	0.5824	0.442745	-0.256708	2.6421	-0.284483	0.905717	5.26051	-0.430335	-0.398003	-0.30554	-0.472974	-0.465216	-0.327686	0.791455	0.359069	-0.551308	1.01586	-0.155169	0.341992	-0.585088	1.0324	-0.144847	-0.220274	1.49435	-0.231874	-0.395252	-0.257785	0.493939	1.46074	-0.213148	3.89746	0.231045
ATGACCACATGTGGCC-11	Bcells	-0.817887	-0.190499	-0.38949	-0.234573	-0.285685	1.15611	0.638276	-0.256708	1.5525	-0.284483	0.7298	2.47405	-0.430335	-0.398003	-0.30554	-0.472974	-0.465216	-0.327686	1.37009	-0.697546	-0.551308	0.899755	-0.155169	0.634845	-0.585088	1.08739	0.0159854	-0.220274	1.05415	-0.231874	-0.395252	-0.257785	1.08723	-0.67539	-0.213148	-0.27214	-0.809616
AGGGTTTCAATGGCAG-11	Bcells	-0.817887	-0.190499	-0.38949	-0.234573	-0.285685	0.771605	-0.71408	2.33122	2.37799	-0.284483	1.36496	-0.24188	-0.430335	-0.398003	-0.30554	-0.472974	-0.465216	-0.327686	-0.895891	-0.697546	-0.551308	0.980805	-0.155169	0.43788	-0.585088	0.855226	0.00387757	-0.220274	1.72506	-0.231874	-0.395252	-0.257785	0.319099	-0.67539	-0.213148	-0.27214	-0.809616
GCTACAAAGGTATAGT-4	Bcells	1.33563	-0.190499	-0.38949	-0.234573	-0.285685	-1.09059	1.67061	4.90635	-0.415863	5.14457	-0.784744	4.09753	-0.430335	-0.398003	-0.30554	-0.472974	-0.465216	-0.327686	-0.895891	0.930938	-0.551308	-1.25299	-0.155169	0.0317882	-0.585088	-0.828693	0.680917	-0.220274	2.27535	-0.231874	-0.395252	-0.257785	-1.04221	-0.67539	-0.213148	4.12876	-0.809616
TTCTCTCAGGTGCTTT-12	Bcells	-0.817887	-0.190499	-0.38949	-0.234573	1.81523	0.599004	0.812086	-0.256708	2.52217	-0.284483	1.16571	-0.24188	-0.430335	-0.398003	-0.30554	-0.472974	-0.465216	-0.327686	1.33206	-0.697546	-0.551308	0.613825	-0.155169	0.577206	-0.585088	0.895711	-1.09639	-0.220274	2.06077	-0.231874	-0.395252	-0.257785	0.151044	-0.67539	3.82247	-0.27214	0.245148
AAAGTCCCACTAACGT-12	Bcells	-0.817887	-0.190499	-0.38949	-0.234573	-0.285685	-1.09059	-0.71408	-0.256708	-0.415863	-0.284483	-0.784744	4.606	-0.430335	-0.398003	-0.30554	-0.472974	-0.465216	-0.327686	1.46606	-0.697546	-0.551308	0.983278	-0.155169	-1.70727	-0.585088	1.18308	-1.09639	-0.220274	-0.545616	-0.231874	-0.395252	-0.257785	-1.04221	-0.67539	-0.213148	3.47755	-0.809616
CTCTGGTGTCATCGGC-1	Bcells	-0.817887	-0.190499	-0.38949	-0.234573	-0.285685	1.51682	-0.71408	3.76612	-0.415863	-0.284483	-0.784744	-0.24188	-0.430335	-0.398003	-0.30554	-0.472974	-0.465216	-0.327686	-0.895891	-0.697546	-0.551308	-1.25299	-0.155169	0.914241	-0.585088	-0.828693	0.613929	-0.220274	-0.545616	-0.231874	-0.395252	-0.257785	-1.04221	-0.67539	5.28511	4.68786	-0.809616
AACGAAAAGCGAACTG-4	Bcells	-0.817887	-0.190499	-0.38949	-0.234573	-0.285685	1.48983	1.72024	-0.256708	-0.415863	3.43264	-0.784744	-0.24188	-0.430335	-0.398003	-0.30554	-0.472974	-0.465216	-0.327686	1.11188	-0.697546	-0.551308	0.809571	-0.155169	0.294185	-0.585088	1.20301	0.905948	-0.220274	1.88173	-0.231874	-0.395252	-0.257785	-1.04221	-0.67539	-0.213148	-0.27214	-0.809616
AACAGGGCACTGTTCC-10	Bcells	-0.817887	-0.190499	-0.38949	-0.234573	-0.285685	0.984154	0.567607	-0.256708	2.2909	2.0373	-0.784744	2.33213	-0.430335	-0.398003	-0.30554	-0.472974	1.18941	-0.327686	0.358202	-0.697546	-0.551308	0.716255	-0.155169	0.75269	-0.585088	0.440348	-1.09639	-0.220274	0.970556	-0.231874	-0.395252	-0.257785	-1.04221	-0.67539	4.70434	2.09319	-0.809616
GAAGGGTTCACCATCC-10	Bcells	-0.817887	-0.190499	-0.38949	-0.234573	-0.285685	1.09973	-0.71408	2.95477	3.10201	-0.284483	-0.784744	4.09049	-0.430335	-0.398003	-0.30554	-0.472974	-0.465216	-0.327686	0.374974	-0.697546	-0.551308	0.944783	-0.155169	0.277451	-0.585088	0.814865	-1.09639	-0.220274	0.990832	-0.231874	-0.395252	-0.257785	0.647105	-0.67539	4.17619	-0.27214	0.683636
CCACACTTCTAGTTCT-9	Bcells	-0.817887	-0.190499	-0.38949	-0.234573	-0.285685	-1.09059	-0.71408	-0.256708	2.46946	-0.284483	1.01714	4.50522	-0.430335	-0.398003	-0.30554	-0.472974	-0.465216	-0.327686	1.04378	-0.697546	0.419777	0.687175	-0.155169	0.598308	-0.585088	0.764358	-0.0678275	-0.220274	1.94389	-0.231874	-0.395252	-0.257785	0.975222	-0.67539	-0.213148	2.03556	-0.809616
GCTTGGGAGTGCTACT-1	Bcells	-0.817887	-0.190499	-0.38949	-0.234573	-0.285685	1.07043	-0.71408	-0.256708	-0.415863	4.44695	-0.784744	-0.24188	-0.430335	-0.398003	-0.30554	-0.472974	-0.465216	-0.327686	-0.895891	-0.697546	-0.551308	-1.25299	-0.155169	0.840331	-0.585088	-0.828693	0.735844	-0.220274	-0.545616	-0.231874	-0.395252	-0.257785	-1.04221	-0.67539	-0.213148	-0.27214	-0.809616
CATGCAAAGGGTATAT-8	Bcells	2.01862	-0.190499	-0.38949	-0.234573	-0.285685	1.89049	1.36307	3.03465	-0.415863	-0.284483	-0.784744	-0.24188	-0.430335	-0.398003	-0.30554	-0.472974	-0.465216	-0.327686	-0.895891	-0.697546	-0.551308	0.188432	-0.155169	-0.047908	1.66406	0.855745	1.34721	-0.220274	-0.545616	-0.231874	-0.395252	-0.257785	-1.04221	-0.67539	4.28537	-0.27214	-0.809616
ATGAAAGAGATACCAA-11	Bcells	-0.817887	-0.190499	-0.38949	-0.234573	-0.285685	0.990824	0.482675	-0.256708	1.84307	-0.284483	-0.784744	4.23736	-0.430335	-0.398003	-0.30554	-0.472974	-0.465216	-0.327686	0.986338	-0.697546	-0.551308	0.995011	-0.155169	0.660701	-0.585088	1.07597	-0.112003	-0.220274	1.72996	-0.231874	-0.395252	-0.257785	0.175726	-0.67539	2.95141	3.84396	-0.809616
TCATGGAGTCAGTCGC-4	Bcells	-0.817887	-0.190499	-0.38949	-0.234573	-0.285685	-1.09059	1.59621	4.95805	-0.415863	-0.284483	-0.784744	-0.24188	-0.430335	-0.398003	-0.30554	-0.472974	-0.465216	-0.327686	-0.895891	-0.697546	-0.551308	1.03077	-0.155169	-1.70727	-0.585088	1.4588	-1.09639	-0.220274	-0.545616	-0.231874	-0.395252	-0.257785	-1.04221	-0.67539	6.91421	-0.27214	-0.809616
GAAGGGTCATAGTCAC-12	Bcells	-0.817887	-0.190499	-0.38949	-0.234573	-0.285685	0.661685	0.72458	-0.256708	2.53384	-0.284483	1.48488	5.76121	-0.430335	-0.398003	-0.30554	1.60581	-0.465216	-0.327686	0.511796	-0.697546	-0.551308	0.5979	-0.155169	0.919188	-0.585088	0.959684	-1.09639	-0.220274	1.85173	-0.231874	-0.395252	-0.257785	0.421912	-0.67539	-0.213148	3.06117	-0.809616
CTGAATGCAGAGGCAT-7	Bcells	1.44645	-0.190499	-0.38949	-0.234573	-0.285685	1.11352	1.55786	5.32106	-0.415863	-0.284483	-0.784744	4.32085	-0.430335	-0.398003	-0.30554	-0.472974	-0.465216	-0.327686	1.32713	-0.697546	-0.551308	-1.25299	-0.155169	-1.70727	-0.585088	-0.828693	1.08887	-0.220274	-0.545616	-0.231874	-0.395252	-0.257785	1.26993	-0.67539	-0.213148	-0.27214	-0.809616
ACGTAACCATCGTCCT-11	Bcells	-0.817887	-0.190499	-0.38949	-0.234573	-0.285685	-1.09059	0.687129	-0.256708	2.8847	3.31502	-0.784744	-0.24188	-0.430335	-0.398003	-0.30554	-0.472974	-0.465216	-0.327686	1.32292	-0.697546	-0.551308	0.826216	-0.155169	0.230852	-0.585088	0.55869	-1.09639	-0.220274	2.3573	-0.231874	-0.395252	-0.257785	0.979974	-0.67539	3.49205	4.09885	-0.809616
CAAAGAAGTCCAGCAC-8	Bcells	1.66729	-0.190499	-0.38949	-0.234573	-0.285685	-1.09059	1.39633	3.8263	-0.415863	4.23254	-0.784744	-0.24188	-0.430335	-0.398003	-0.30554	-0.472974	-0.465216	-0.327686	-0.895891	-0.697546	1.0876	-1.25299	-0.155169	-1.70727	-0.585088	-0.828693	0.954637	-0.220274	2.40408	-0.231874	-0.395252	-0.257785	1.10555	-0.67539	-0.213148	3.62258	1.43351
ACGCACGCAGAGTAAT-11	Bcells	-0.817887	-0.190499	-0.38949	-0.234573	-0.285685	1.34883	-0.71408	3.01456	2.3634	2.12163	1.35374	4.35654	-0.430335	-0.398003	-0.30554	-0.472974	-0.465216	-0.327686	0.972477	-0.697546	-0.551308	0.877495	-0.155169	0.155221	-0.585088	1.06194	-1.09639	-0.220274	1.45456	-0.231874	-0.395252	-0.257785	0.309534	0.834094	4.25791	4.1109	0.385244
TGTCAGAAGGACTTCT-3	Bcells	-0.817887	-0.190499	-0.38949	-0.234573	-0.285685	1.68555	1.86258	-0.256708	3.33449	3.97537	1.4219	-0.24188	-0.430335	-0.398003	-0.30554	-0.472974	-0.465216	-0.327686	-0.895891	-0.697546	-0.551308	0.416448	-0.155169	-1.70727	-0.585088	-0.828693	1.1549	-0.220274	1.7852	-0.231874	-0.395252	-0.257785	-1.04221	-0.67539	-0.213148	-0.27214	-0.809616
CTGTCGTAGAGTTGCG-11	Bcells	0.783488	-0.190499	-0.38949	-0.234573	-0.285685	0.120538	-0.71408	-0.256708	2.4662	-0.284483	-0.784744	4.85562	-0.430335	-0.398003	-0.30554	-0.472974	-0.465216	-0.327686	0.888703	-0.697546	-0.551308	0.976381	-0.155169	0.524027	-0.585088	0.407388	-1.09639	-0.220274	1.35508	-0.231874	-0.395252	-0.257785	-1.04221	0.743361	3.08797	4.20639	-0.809616
TGGTAGTAGGTATCTC-12	Bcells	-0.817887	-0.190499	-0.38949	-0.234573	-0.285685	1.47411	-0.71408	-0.256708	1.78061	-0.284483	0.905317	3.97672	-0.430335	-0.398003	-0.30554	-0.472974	-0.465216	-0.327686	1.53421	-0.697546	-0.551308	0.765593	-0.155169	-0.235327	-0.585088	1.40799	-1.09639	-0.220274	1.67747	-0.231874	-0.395252	-0.257785	-1.04221	-0.67539	3.77728	3.19603	-0.809616
TGTTTGTAGCAGCCTC-1	Bcells	-0.817887	-0.190499	-0.38949	-0.234573	-0.285685	0.904092	-0.71408	-0.256708	2.57676	-0.284483	-0.784744	-0.24188	-0.430335	-0.398003	-0.30554	-0.472974	-0.465216	-0.327686	-0.895891	-0.697546	-0.551308	0.489083	-0.155169	0.89119	-0.585088	-0.828693	0.90938	-0.220274	1.88661	-0.231874	-0.395252	-0.257785	-1.04221	-0.67539	-0.213148	-0.27214	-0.809616
TAGGAGGGTTCGATTG-2	Bcells	-0.817887	-0.190499	-0.38949	-0.234573	-0.285685	-1.09059	-0.71408	4.61794	-0.415863	-0.284483	-0.784744	-0.24188	-0.430335	-0.398003	-0.30554	-0.472974	-0.465216	-0.327686	-0.895891	1.25359	1.10761	-1.25299	-0.155169	-1.70727	-0.585088	-0.828693	0.660719	-0.220274	2.7021	-0.231874	-0.395252	-0.257785	-1.04221	-0.67539	-0.213148	-0.27214	-0.809616
CTTAGGAGTTCGGACC-11	Bcells	-0.817887	-0.190499	-0.38949	-0.234573	-0.285685	1.25451	-0.71408	-0.256708	2.95551	-0.284483	0.835533	5.18339	-0.430335	-0.398003	-0.30554	-0.472974	-0.465216	-0.327686	0.519727	-0.697546	-0.551308	1.12209	-0.155169	0.733994	-0.585088	1.46473	-1.09639	-0.220274	1.86183	-0.231874	-0.395252	-0.257785	1.1897	-0.67539	5.16829	2.39784	0.491871
TCATTTGTCACGATCA-4	Bcells	1.66499	-0.190499	-0.38949	-0.234573	-0.285685	0.954599	-0.71408	4.99977	-0.415863	3.53441	-0.784744	-0.24188	-0.430335	-0.398003	-0.30554	-0.472974	-0.465216	-0.327686	-0.895891	-0.697546	-0.551308	-1.25299	-0.155169	-1.70727	-0.585088	-0.828693	1.45714	-0.220274	1.94819	-0.231874	-0.395252	-0.257785	-1.04221	-0.67539	5.36134	-0.27214	-0.809616
TCTACCGGTGAATGTA-9	Bcells	-0.817887	-0.190499	-0.38949	-0.234573	-0.285685	1.04512	0.625559	2.33509	3.42465	-0.284483	-0.784744	4.95064	-0.430335	-0.398003	-0.30554	-0.472974	1.26422	-0.327686	-0.895891	-0.697546	-0.551308	0.832582	-0.155169	0.693638	-0.585088	0.497727	-1.09639	-0.220274	1.91345	-0.231874	-0.395252	-0.257785	0.690727	-0.67539	3.32924	2.87035	0.395501
ATCGGATTCTCGACGG-8	Bcells	-0.817887	-0.190499	-0.38949	-0.234573	-0.285685	-1.09059	1.64106	-0.256708	-0.415863	3.98187	-0.784744	-0.24188	-0.430335	-0.398003	-0.30554	-0.472974	-0.465216	-0.327686	-0.895891	-0.697546	-0.551308	0.74248	-0.155169	-1.70727	-0.585088	-0.828693	1.34421	-0.220274	-0.545616	-0.231874	-0.395252	-0.257785	-1.04221	-0.67539	-0.213148	4.07422	-0.809616
AGATAGACAGTTGAAA-11	Bcells	1.22788	-0.190499	-0.38949	-0.234573	-0.285685	1.05413	-0.71408	2.57453	2.2505	-0.284483	-0.784744	-0.24188	-0.430335	-0.398003	-0.30554	-0.472974	-0.465216	-0.327686	1.11255	-0.697546	-0.551308	-1.25299	-0.155169	0.449052	-0.585088	0.620265	-1.09639	-0.220274	1.18551	-0.231874	-0.395252	-0.257785	-1.04221	0.987697	-0.213148	-0.27214	-0.809616
GTCAAGTAGACTCCGC-2	Bcells	-0.817887	-0.190499	-0.38949	-0.234573	-0.285685	-1.09059	1.23219	-0.256708	2.41694	3.24119	-0.784744	-0.24188	-0.430335	-0.398003	-0.30554	-0.472974	-0.465216	-0.327686	-0.895891	-0.697546	-0.551308	-1.25299	-0.155169	-1.70727	-0.585088	-0.828693	-1.09639	-0.220274	-0.545616	-0.231874	-0.395252	-0.257785	-1.04221	-0.67539	-0.213148	4.02249	-0.809616
CATCCCATCGGTCGAC-9	Bcells	0.489606	-0.190499	-0.38949	-0.234573	-0.285685	1.01598	0.597798	-0.256708	1.49359	-0.284483	1.33417	-0.24188	-0.430335	-0.398003	-0.30554	-0.472974	-0.465216	-0.327686	1.65619	-0.697546	-0.551308	0.350078	-0.155169	0.59192	-0.585088	1.04464	-1.09639	-0.220274	1.69253	-0.231874	-0.395252	-0.257785	0.292886	-0.67539	3.25583	3.92068	-0.809616
GTTCATTAGCAACCAG-2	Bcells	1.68289	-0.190499	-0.38949	-0.234573	-0.285685	-1.09059	1.1902	3.4275	2.35583	-0.284483	-0.784744	-0.24188	-0.430335	-0.398003	-0.30554	-0.472974	-0.465216	-0.327686	-0.895891	-0.697546	-0.551308	-1.25299	-0.155169	-1.70727	-0.585088	-0.828693	0.967513	-0.220274	2.4226	-0.231874	-0.395252	-0.257785	-1.04221	-0.67539	-0.213148	-0.27214	-0.809616
TGTGCGGAGCCACTCG-6	Bcells	-0.817887	-0.190499	-0.38949	-0.234573	-0.285685	1.05146	-0.71408	6.25818	-0.415863	-0.284483	-0.784744	-0.24188	1.78509	-0.398003	-0.30554	-0.472974	-0.465216	-0.327686	1.26454	-0.697546	-0.551308	-1.25299	-0.155169	-1.70727	-0.585088	-0.828693	1.35402	-0.220274	-0.545616	-0.231874	-0.395252	-0.257785	-1.04221	-0.67539	-0.213148	-0.27214	-0.809616
GCTTGGGGTTTGGCTA-2	Bcells	1.51523	-0.190499	-0.38949	-0.234573	-0.285685	1.5543	-0.71408	4.27231	-0.415863	3.95615	-0.784744	-0.24188	-0.430335	-0.398003	-0.30554	-0.472974	-0.465216	-0.327686	-0.895891	-0.697546	-0.551308	-1.25299	-0.155169	-1.70727	-0.585088	-0.828693	0.829139	-0.220274	2.2236	-0.231874	-0.395252	-0.257785	-1.04221	-0.67539	-0.213148	4.75916	-0.809616
ACTACGATCCCAAGCG-8	Bcells	-0.817887	-0.190499	-0.38949	-0.234573	-0.285685	1.12258	-0.71408	4.15687	-0.415863	-0.284483	-0.784744	-0.24188	-0.430335	-0.398003	-0.30554	-0.472974	-0.465216	-0.327686	-0.895891	-0.697546	-0.551308	-1.25299	-0.155169	-1.70727	-0.585088	-0.828693	-1.09639	-0.220274	-0.545616	-0.231874	-0.395252	-0.257785	-1.04221	-0.67539	-0.213148	-0.27214	-0.809616
ATACTTCCAGGTGGAT-10	Bcells	0.581496	-0.190499	-0.38949	-0.234573	-0.285685	1.36508	-0.71408	-0.256708	2.16065	-0.284483	-0.784744	5.09107	-0.430335	-0.398003	-0.30554	-0.472974	-0.465216	-0.327686	1.32592	-0.697546	-0.551308	0.566731	-0.155169	0.38759	-0.585088	0.924017	-1.09639	-0.220274	1.11534	-0.231874	-0.395252	-0.257785	-1.04221	-0.67539	-0.213148	-0.27214	-0.809616
TGTAACGTCACAGTGT-6	Bcells	1.06328	-0.190499	-0.38949	-0.234573	-0.285685	0.740537	2.06243	3.39499	-0.415863	3.1347	-0.784744	-0.24188	-0.430335	2.20315	-0.30554	-0.472974	-0.465216	-0.327686	-0.895891	1.02643	-0.551308	-1.25299	-0.155169	0.133761	1.45869	-0.828693	1.40354	-0.220274	-0.545616	-0.231874	-0.395252	-0.257785	-1.04221	-0.67539	-0.213148	-0.27214	-0.809616
TAGAGTCTCGAGATGG-1	Bcells	-0.817887	-0.190499	-0.38949	-0.234573	-0.285685	-1.09059	-0.71408	4.29978	-0.415863	3.2912	-0.784744	-0.24188	-0.430335	-0.398003	-0.30554	-0.472974	-0.465216	-0.327686	1.03548	-0.697546	-0.551308	-1.25299	-0.155169	0.218027	-0.585088	-0.828693	0.840816	-0.220274	-0.545616	-0.231874	-0.395252	-0.257785	-1.04221	-0.67539	-0.213148	-0.27214	-0.809616
TGACTCCGTATTGAGA-2	Bcells	-0.817887	-0.190499	-0.38949	-0.234573	-0.285685	0.727578	1.53965	3.36915	2.31194	3.1105	-0.784744	-0.24188	-0.430335	-0.398003	-0.30554	-0.472974	1.95422	-0.327686	-0.895891	1.01423	-0.551308	0.334923	-0.155169	-1.70727	-0.585088	-0.828693	1.07376	-0.220274	2.12043	-0.231874	-0.395252	-0.257785	0.865078	-0.67539	4.74255	3.18651	-0.809616
AACCTTTCAGATAAAC-3	Bcells	-0.817887	-0.190499	-0.38949	-0.234573	-0.285685	-1.09059	-0.71408	3.42151	-0.415863	3.84806	-0.784744	4.3396	-0.430335	-0.398003	-0.30554	-0.472974	-0.465216	-0.327686	-0.895891	-0.697546	-0.551308	0.357854	-0.155169	-1.70727	-0.585088	-0.828693	0.46742	-0.220274	1.70339	-0.231874	-0.395252	-0.257785	-1.04221	-0.67539	6.41343	4.35264	-0.809616
CAAGACTTCCGTTGAA-11	Bcells	-0.817887	-0.190499	-0.38949	-0.234573	-0.285685	0.263273	0.681445	-0.256708	2.69688	-0.284483	-0.784744	-0.24188	-0.430335	-0.398003	-0.30554	-0.472974	-0.465216	-0.327686	0.827445	-0.697546	-0.551308	0.559005	-0.155169	0.816598	-0.585088	0.915184	-1.09639	-0.220274	2.24896	-0.231874	-0.395252	-0.257785	-1.04221	-0.67539	-0.213148	2.30328	-0.809616
TCTCCGACACTGGACC-9	Bcells	-0.817887	-0.190499	-0.38949	-0.234573	-0.285685	1.2974	-0.71408	-0.256708	3.42465	-0.284483	1.54332	3.61734	-0.430335	-0.398003	-0.30554	-0.472974	-0.465216	-0.327686	0.414906	-0.697546	-0.551308	1.21557	-0.155169	0.167079	-0.585088	0.857306	-1.09639	-0.220274	2.05857	-0.231874	-0.395252	-0.257785	0.913435	-0.67539	4.8682	-0.27214	-0.809616
AAACGAAAGACTCCGC-2	Bcells	-0.817887	-0.190499	-0.38949	-0.234573	-0.285685	-1.09059	1.23387	-0.256708	-0.415863	3.24424	-0.784744	-0.24188	-0.430335	-0.398003	-0.30554	-0.472974	2.04953	-0.327686	-0.895891	-0.697546	-0.551308	-1.25299	-0.155169	0.192745	-0.585088	1.10004	0.505887	-0.220274	2.47541	-0.231874	-0.395252	-0.257785	1.32782	-0.67539	6.53984	4.73661	-0.809616
TTCCTTCTCTTTGCAT-2	Bcells	-0.817887	-0.190499	-0.38949	-0.234573	-0.285685	-1.09059	-0.71408	-0.256708	-0.415863	4.19954	-0.784744	-0.24188	-0.430335	-0.398003	-0.30554	-0.472974	-0.465216	-0.327686	-0.895891	-0.697546	-0.551308	-1.25299	-0.155169	0.707118	-0.585088	-0.828693	0.939655	-0.220274	2.38254	-0.231874	-0.395252	-0.257785	1.08723	-0.67539	5.31978	3.58937	-0.809616
TTTCAGTTCCATTGTT-12	Bcells	-0.817887	-0.190499	-0.38949	-0.234573	-0.285685	0.23202	0.649231	-0.256708	1.56845	-0.284483	0.742069	4.60428	-0.430335	-0.398003	-0.30554	-0.472974	-0.465216	-0.327686	0.438069	-0.697546	-0.551308	0.210774	-0.155169	0.345107	-0.585088	1.09892	-1.09639	-0.220274	1.49804	-0.231874	-0.395252	-0.257785	-1.04221	-0.67539	-0.213148	2.24383	-0.809616
CCACGTTGTGAATTGA-9	Bcells	0.569048	-0.190499	-0.38949	-0.234573	-0.285685	1.19715	-0.71408	-0.256708	2.46143	-0.284483	0.773736	-0.24188	-0.430335	-0.398003	-0.30554	-0.472974	-0.465216	-0.327686	1.03838	-0.697546	-0.551308	0.817435	-0.155169	0.374596	-0.585088	-0.828693	-1.09639	-0.220274	1.533	-0.231874	-0.395252	-0.257785	0.374006	-0.67539	-0.213148	2.29601	-0.809616
CCTATCGGTTCTCCAC-11	Bcells	-0.817887	-0.190499	-0.38949	-0.234573	-0.285685	1.28952	0.862279	2.79307	2.74388	-0.284483	0.980668	-0.24188	-0.430335	-0.398003	-0.30554	-0.472974	-0.465216	-0.327686	-0.895891	-0.697546	-0.551308	0.984252	-0.155169	0.868241	-0.585088	1.32077	-1.09639	-0.220274	1.75971	-0.231874	-0.395252	-0.257785	0.941073	1.11607	-0.213148	-0.27214	-0.809616
AAGAACAGTACCCGAC-10	Bcells	0.793121	-0.190499	-0.38949	-0.234573	-0.285685	-1.09059	-0.71408	-0.256708	-0.415863	-0.284483	1.02552	-0.24188	1.19153	-0.398003	-0.30554	-0.472974	-0.465216	-0.327686	1.26904	-0.697546	-0.551308	0.756397	-0.155169	0.605934	-0.585088	1.51947	0.233183	-0.220274	1.36652	-0.231874	-0.395252	-0.257785	0.983062	-0.67539	5.04911	3.40046	-0.809616
GATTTCTAGGGCAATC-2	Bcells	-0.817887	-0.190499	-0.38949	-0.234573	-0.285685	1.25321	1.70185	5.40522	-0.415863	-0.284483	-0.784744	-0.24188	-0.430335	-0.398003	-0.30554	-0.472974	-0.465216	-0.327686	1.09412	-0.697546	-0.551308	-1.25299	-0.155169	-1.70727	-0.585088	-0.828693	1.07624	-0.220274	2.31231	-0.231874	-0.395252	-0.257785	-1.04221	-0.67539	-0.213148	-0.27214	-0.809616
GTTACGAAGAGAGGTA-1	Bcells	-0.817887	-0.190499	-0.38949	-0.234573	-0.285685	1.28536	-0.71408	-0.256708	-0.415863	-0.284483	-0.784744	-0.24188	-0.430335	-0.398003	-0.30554	-0.472974	-0.465216	-0.327686	-0.895891	-0.697546	1.0535	-1.25299	-0.155169	-1.70727	-0.585088	-0.828693	0.918075	-0.220274	-0.545616	-0.231874	-0.395252	-0.257785	-1.04221	-0.67539	5.25127	-0.27214	-0.809616
CTGGTCTTCCCGTTCA-7	Bcells	-0.817887	-0.190499	-0.38949	-0.234573	-0.285685	1.10168	-0.71408	4.11519	-0.415863	-0.284483	-0.784744	-0.24188	-0.430335	-0.398003	-0.30554	-0.472974	-0.465216	-0.327686	-0.895891	-0.697546	1.20356	-1.25299	-0.155169	0.496854	-0.585088	-0.828693	0.762341	-0.220274	2.12753	-0.231874	-0.395252	-0.257785	-1.04221	-0.67539	-0.213148	-0.27214	-0.809616
TGATTTCTCGAGAGCA-4	Bcells	-0.817887	-0.190499	-0.38949	-0.234573	-0.285685	-1.09059	-0.71408	-0.256708	-0.415863	-0.284483	-0.784744	6.62882	-0.430335	-0.398003	-0.30554	-0.472974	-0.465216	-0.327686	-0.895891	-0.697546	-0.551308	-1.25299	-0.155169	0.0802198	-0.585088	-0.828693	0.592556	-0.220274	1.18628	-0.231874	-0.395252	-0.257785	-1.04221	1.40726	-0.213148	-0.27214	-0.809616
TCTCAGCAGAGTGAAG-11	Bcells	-0.817887	-0.190499	-0.38949	-0.234573	-0.285685	0.729002	-0.71408	-0.256708	2.54219	-0.284483	0.667285	-0.24188	-0.430335	1.38876	-0.30554	-0.472974	-0.465216	-0.327686	1.46655	-0.697546	-0.551308	0.572692	-0.155169	0.394452	-0.585088	1.18357	-0.0299292	-0.220274	0.98812	-0.231874	-0.395252	-0.257785	1.02607	0.798066	-0.213148	-0.27214	-0.809616
ATGGAGGGTACGTGTT-9	Bcells	-0.817887	-0.190499	-0.38949	-0.234573	-0.285685	1.39539	-0.71408	2.99488	-0.415863	-0.284483	1.09748	5.10826	-0.430335	-0.398003	-0.30554	-0.472974	1.70448	-0.327686	1.4901	-0.697546	-0.551308	1.00419	-0.155169	-0.0679613	-0.585088	1.70851	-1.09639	-0.220274	1.44253	-0.231874	-0.395252	-0.257785	1.27731	-0.67539	-0.213148	2.8295	-0.809616
TTCAGGAAGATACAGT-6	Bcells	1.22313	-0.190499	-0.38949	-0.234573	-0.285685	1.48579	-0.71408	-0.256708	-0.415863	-0.284483	-0.784744	-0.24188	-0.430335	-0.398003	-0.30554	-0.472974	-0.465216	-0.327686	-0.895891	-0.697546	-0.551308	0.482131	-0.155169	0.290199	-0.585088	-0.828693	1.08801	-0.220274	-0.545616	-0.231874	-0.395252	-0.257785	-1.04221	1.65191	-0.213148	-0.27214	-0.809616
GTGAGGATCACTCCGT-1	Bcells	1.37998	-0.190499	-0.38949	-0.234573	-0.285685	-1.09059	2.1014	4.00977	-0.415863	-0.284483	-0.784744	-0.24188	-0.430335	-0.398003	-0.30554	-0.472974	-0.465216	-0.327686	-0.895891	-0.697546	-0.551308	-1.25299	-0.155169	-1.70727	-0.585088	-0.828693	1.03349	-0.220274	-0.545616	-0.231874	-0.395252	-0.257785	-1.04221	-0.67539	5.61812	4.5065	-0.809616
TTCTGTACAGCAGTTT-6	Bcells	-0.817887	-0.190499	-0.38949	-0.234573	-0.285685	1.34521	1.19175	-0.256708	-0.415863	3.85663	1.34966	-0.24188	-0.430335	-0.398003	-0.30554	-0.472974	-0.465216	-0.327686	-0.895891	1.39043	-0.551308	0.683905	-0.155169	-1.70727	-0.585088	1.05834	0.968821	-0.220274	1.70889	-0.231874	-0.395252	-0.257785	-1.04221	1.49051	-0.213148	-0.27214	-0.809616
GTAACCAAGTTACGAA-11	Bcells	-0.817887	-0.190499	-0.38949	-0.234573	-0.285685	1.4999	-0.71408	-0.256708	2.91045	-0.284483	0.611076	-0.24188	-0.430335	-0.398003	-0.30554	-0.472974	-0.465216	-0.327686	1.53362	-0.697546	-0.551308	0.611255	-0.155169	0.65755	-0.585088	1.25057	-1.09639	-0.220274	0.928748	-0.231874	-0.395252	-0.257785	0.811678	-0.67539	-0.213148	2.02797	-0.809616
AGGGAGTTCTTACGGA-8	Bcells	1.73255	-0.190499	-0.38949	-0.234573	-0.285685	0.804135	1.6199	-0.256708	2.42679	-0.284483	-0.784744	-0.24188	-0.430335	-0.398003	-0.30554	-0.472974	-0.465216	-0.327686	-0.895891	-0.697546	-0.551308	-1.25299	-0.155169	0.94508	-0.585088	-0.828693	1.0085	-0.220274	2.21536	-0.231874	-0.395252	-0.257785	-1.04221	-0.67539	-0.213148	-0.27214	-0.809616
AGATGAATCGCAGTTA-8	Bcells	-0.817887	-0.190499	-0.38949	-0.234573	-0.285685	1.59706	1.67061	-0.256708	-0.415863	4.0354	-0.784744	-0.24188	-0.430335	-0.398003	-0.30554	-0.472974	-0.465216	-0.327686	-0.895891	-0.697546	-0.551308	0.767519	-0.155169	-1.70727	-0.585088	-0.828693	1.18235	-0.220274	-0.545616	-0.231874	-0.395252	-0.257785	-1.04221	-0.67539	-0.213148	-0.27214	-0.809616
TACCTGCCAACAGCCC-5	Bcells	1.35087	-0.190499	-0.38949	-0.234573	-0.285685	-1.09059	-0.71408	-0.256708	-0.415863	-0.284483	-0.784744	-0.24188	-0.430335	-0.398003	-0.30554	-0.472974	-0.465216	-0.327686	-0.895891	-0.697546	-0.551308	-1.25299	-0.155169	0.415213	-0.585088	-0.828693	-1.09639	-0.220274	3.08781	-0.231874	-0.395252	-0.257785	-1.04221	-0.67539	-0.213148	-0.27214	-0.809616
CAAAGAATCCTTCTTC-11	Bcells	-0.817887	-0.190499	-0.38949	-0.234573	-0.285685	0.3266	-0.71408	-0.256708	2.24657	-0.284483	0.851251	-0.24188	-0.430335	-0.398003	-0.30554	-0.472974	-0.465216	-0.327686	-0.895891	-0.697546	-0.551308	0.807814	-0.155169	0.665125	-0.585088	1.20098	-1.09639	-0.220274	1.87931	-0.231874	-0.395252	-0.257785	1.20484	0.984747	-0.213148	-0.27214	-0.809616
AAACGCTGTACGATGG-5	Bcells	-0.817887	-0.190499	-0.38949	-0.234573	-0.285685	0.979497	-0.71408	-0.256708	-0.415863	-0.284483	1.60495	-0.24188	-0.430335	-0.398003	-0.30554	-0.472974	2.28945	-0.327686	1.19196	1.2514	-0.551308	0.554938	-0.155169	-1.70727	-0.585088	-0.828693	1.15986	-0.220274	2.8893	-0.231874	-0.395252	-0.257785	1.12934	-0.67539	-0.213148	-0.27214	-0.809616
CTCTCAGTCCATTTGT-6	Bcells	-0.817887	-0.190499	-0.38949	-0.234573	-0.285685	1.81321	1.66682	-0.256708	-0.415863	-0.284483	-0.784744	-0.24188	-0.430335	-0.398003	-0.30554	-0.472974	-0.465216	-0.327686	-0.895891	-0.697546	-0.551308	-1.25299	-0.155169	0.242794	1.57973	-0.828693	1.36562	-0.220274	-0.545616	-0.231874	-0.395252	-0.257785	0.992434	-0.67539	-0.213148	-0.27214	-0.809616
ACCTGTCTCATGCGGC-7	Bcells	1.55506	-0.190499	-0.38949	-0.234573	-0.285685	1.21923	-0.71408	5.09574	-0.415863	-0.284483	-0.784744	-0.24188	-0.430335	-0.398003	-0.30554	-0.472974	-0.465216	-0.327686	-0.895891	-0.697546	-0.551308	-1.25299	-0.155169	-1.70727	-0.585088	-0.828693	-1.09639	-0.220274	2.27087	-0.231874	-0.395252	-0.257785	1.38083	-0.67539	-0.213148	-0.27214	-0.809616
GTAGTACTCTTCCCGA-9	Bcells	-0.817887	-0.190499	1.62249	-0.234573	-0.285685	0.421155	-0.71408	-0.256708	2.71642	-0.284483	0.562152	-0.24188	-0.430335	-0.398003	-0.30554	-0.472974	-0.465216	-0.327686	-0.895891	-0.697546	-0.551308	1.15973	-0.155169	0.294185	-0.585088	0.928192	-1.09639	-0.220274	1.5534	-0.231874	-0.395252	-0.257785	0.543635	-0.67539	3.90735	-0.27214	-0.809616
CAGTTCCGTTGTGCCG-1	Bcells	-0.817887	-0.190499	-0.38949	-0.234573	-0.285685	1.16045	-0.71408	4.23241	-0.415863	-0.284483	1.81385	-0.24188	-0.430335	-0.398003	-0.30554	-0.472974	-0.465216	-0.327686	-0.895891	-0.697546	-0.551308	-1.25299	-0.155169	0.555949	-0.585088	-0.828693	-1.09639	-0.220274	-0.545616	-0.231874	-0.395252	-0.257785	-1.04221	-0.67539	-0.213148	-0.27214	-0.809616
CCCTCTCCAACAGCCC-2	Bcells	1.1547	-0.190499	-0.38949	-0.234573	-0.285685	0.82953	-0.71408	3.57247	-0.415863	3.99169	-0.784744	-0.24188	-0.430335	-0.398003	-0.30554	-0.472974	-0.465216	-0.327686	-0.895891	-0.697546	-0.551308	-1.25299	-0.155169	-1.70727	-0.585088	-0.828693	-1.09639	-0.220274	1.79569	-0.231874	-0.395252	-0.257785	-1.04221	1.57389	6.02883	4.08422	-0.809616
ACTGTCCAGCGTCAAG-8	Bcells	-0.817887	-0.190499	-0.38949	-0.234573	-0.285685	-1.09059	-0.71408	4.21944	-0.415863	-0.284483	-0.784744	-0.24188	-0.430335	-0.398003	-0.30554	-0.472974	-0.465216	-0.327686	1.36791	-0.697546	-0.551308	-1.25299	-0.155169	-1.70727	-0.585088	-0.828693	-1.09639	-0.220274	-0.545616	-0.231874	-0.395252	-0.257785	-1.04221	-0.67539	-0.213148	4.70832	-0.809616
CCACGAGCAGGCTTGC-7	Bcells	1.86297	-0.190499	-0.38949	-0.234573	-0.285685	1.30006	1.36738	4.51081	-0.415863	3.48611	-0.784744	-0.24188	-0.430335	-0.398003	-0.30554	-0.472974	-0.465216	-0.327686	-0.895891	1.20361	-0.551308	-1.25299	-0.155169	-1.70727	-0.585088	1.23223	0.615708	-0.220274	-0.545616	-0.231874	-0.395252	-0.257785	1.46562	-0.67539	-0.213148	3.56916	-0.809616
TGGGTTAGTAGGATAT-9	Bcells	-0.817887	-0.190499	-0.38949	-0.234573	-0.285685	0.946558	-0.71408	-0.256708	2.31836	-0.284483	-0.784744	4.74435	-0.430335	-0.398003	-0.30554	-0.472974	-0.465216	-0.327686	-0.895891	-0.697546	0.620059	0.85066	-0.155169	0.798042	-0.585088	1.03131	-1.09639	-0.220274	1.2387	-0.231874	-0.395252	-0.257785	0.869571	-0.67539	-0.213148	3.19466	-0.809616
GATCAGTTCCTCGCAT-2	Bcells	-0.817887	-0.190499	-0.38949	-0.234573	-0.285685	1.18558	-0.71408	4.28253	2.44434	-0.284483	-0.784744	-0.24188	-0.430335	-0.398003	-0.30554	-0.472974	-0.465216	-0.327686	-0.895891	-0.697546	-0.551308	-1.25299	-0.155169	0.209461	-0.585088	-0.828693	0.519983	-0.220274	1.77898	-0.231874	-0.395252	-0.257785	-1.04221	-0.67539	-0.213148	4.99892	-0.809616
TACGTCCAGGTACTGG-1	Bcells	1.42239	-0.190499	-0.38949	-0.234573	-0.285685	1.46316	-0.71408	5.27379	-0.415863	-0.284483	-0.784744	-0.24188	-0.430335	-0.398003	-0.30554	-0.472974	-0.465216	-0.327686	1.30351	1.35553	-0.551308	-1.25299	-0.155169	-1.70727	-0.585088	-0.828693	-1.09639	-0.220274	-0.545616	-0.231874	-0.395252	-0.257785	-1.04221	-0.67539	-0.213148	5.00332	-0.809616
GATTTCTCACAGTACT-1	Bcells	1.57677	-0.190499	-0.38949	-0.234573	-0.285685	0.656101	-0.71408	3.22661	2.2047	2.97703	1.23162	-0.24188	1.37619	-0.398003	-0.30554	-0.472974	1.85911	-0.327686	-0.895891	-0.697546	0.846882	-1.25299	-0.155169	-1.70727	-0.585088	0.953984	0.695624	-0.220274	1.58422	-0.231874	-0.395252	-0.257785	0.790096	-0.67539	4.54773	-0.27214	0.810032
CACTGAATCACAGAGG-10	Bcells	-0.817887	-0.190499	-0.38949	-0.234573	-0.285685	0.770573	-0.71408	-0.256708	2.37644	-0.284483	-0.784744	5.92594	-0.430335	-0.398003	-0.30554	-0.472974	-0.465216	-0.327686	-0.895891	-0.697546	-0.551308	0.372473	-0.155169	0.534983	-0.585088	0.70299	-1.09639	-0.220274	2.31996	-0.231874	-0.395252	-0.257785	0.532115	-0.67539	-0.213148	-0.27214	-0.809616
TTTCACACACCTTCGT-2	Bcells	-0.817887	-0.190499	-0.38949	-0.234573	-0.285685	1.43961	1.28704	-0.256708	-0.415863	-0.284483	-0.784744	-0.24188	-0.430335	-0.398003	-0.30554	-0.472974	-0.465216	-0.327686	-0.895891	-0.697546	-0.551308	-1.25299	-0.155169	0.24461	-0.585088	-0.828693	-1.09639	-0.220274	2.53959	-0.231874	-0.395252	-0.257785	-1.04221	-0.67539	-0.213148	-0.27214	-0.809616
CCTACGTGTGTATTCG-4	Bcells	-0.817887	-0.190499	-0.38949	-0.234573	-0.285685	1.05681	-0.71408	-0.256708	-0.415863	3.72526	-0.784744	-0.24188	-0.430335	-0.398003	-0.30554	-0.472974	-0.465216	-0.327686	-0.895891	-0.697546	-0.551308	-1.25299	-0.155169	-1.70727	-0.585088	-0.828693	1.04034	-0.220274	2.07283	-0.231874	-0.395252	-0.257785	1.21045	-0.67539	-0.213148	-0.27214	-0.809616
AAAGGATGTCGTTATG-11	Bcells	0.615964	-0.190499	-0.38949	-0.234573	-0.285685	1.02869	-0.71408	-0.256708	3.08989	2.32166	0.826455	-0.24188	-0.430335	-0.398003	-0.30554	-0.472974	-0.465216	-0.327686	1.24157	-0.697546	-0.551308	0.787788	-0.155169	0.642071	-0.585088	0.595772	-1.09639	-0.220274	2.30365	-0.231874	-0.395252	-0.257785	0.795955	-0.67539	-0.213148	2.38288	-0.809616
GGTGGCTTCCACGTAA-3	Bcells	-0.817887	-0.190499	-0.38949	-0.234573	-0.285685	-1.09059	1.52493	-0.256708	-0.415863	-0.284483	-0.784744	-0.24188	-0.430335	-0.398003	-0.30554	-0.472974	-0.465216	-0.327686	-0.895891	-0.697546	-0.551308	-1.25299	-0.155169	0.476645	-0.585088	-0.828693	-1.09639	-0.220274	-0.545616	-0.231874	-0.395252	-0.257785	-1.04221	-0.67539	-0.213148	-0.27214	-0.809616
GATTGGTAGACAACAT-12	Bcells	-0.817887	-0.190499	-0.38949	-0.234573	-0.285685	0.44996	0.873877	2.81551	2.43803	-0.284483	-0.784744	4.91317	-0.430335	-0.398003	-0.30554	-0.472974	-0.465216	-0.327686	0.657878	-0.697546	-0.551308	0.596604	-0.155169	0.796442	-0.585088	-0.828693	-1.09639	-0.220274	2.37099	-0.231874	-0.395252	-0.257785	0.953241	-0.67539	-0.213148	3.75649	-0.809616
CTGTGGGTCCTAAACG-10	Bcells	0.630986	-0.190499	-0.38949	-0.234573	-0.285685	0.890894	-0.71408	2.55583	1.70006	-0.284483	-0.784744	-0.24188	-0.430335	-0.398003	-0.30554	-0.472974	-0.465216	-0.327686	0.886754	-0.697546	-0.551308	0.936878	-0.155169	0.657771	-0.585088	0.975199	-1.09639	-0.220274	2.2032	-0.231874	-0.395252	-0.257785	1.19722	-0.67539	-0.213148	3.09009	-0.809616
CAGCACGGTGACGCCT-3	Bcells	-0.817887	-0.190499	-0.38949	-0.234573	-0.285685	-1.09059	1.45425	-0.256708	-0.415863	-0.284483	-0.784744	-0.24188	-0.430335	2.59019	-0.30554	-0.472974	-0.465216	-0.327686	-0.895891	-0.697546	-0.551308	-1.25299	-0.155169	-1.70727	-0.585088	1.31824	-1.09639	-0.220274	2.01941	-0.231874	-0.395252	-0.257785	1.94861	-0.67539	6.53529	4.43769	-0.809616
TTGAGTGTCAACACGT-7	Bcells	-0.817887	-0.190499	-0.38949	-0.234573	-0.285685	1.79864	-0.71408	-0.256708	3.58907	-0.284483	-0.784744	-0.24188	-0.430335	-0.398003	-0.30554	-0.472974	-0.465216	-0.327686	-0.895891	-0.697546	-0.551308	-1.25299	-0.155169	-1.70727	-0.585088	-0.828693	0.849778	-0.220274	-0.545616	-0.231874	-0.395252	-0.257785	-1.04221	-0.67539	-0.213148	-0.27214	-0.809616
ATTTCACGTGCAACGA-7	Bcells	-0.817887	-0.190499	-0.38949	-0.234573	-0.285685	1.09586	-0.71408	4.10358	2.86446	4.49488	-0.784744	-0.24188	-0.430335	-0.398003	-0.30554	-0.472974	-0.465216	-0.327686	-0.895891	-0.697546	-0.551308	-1.25299	-0.155169	0.866139	-0.585088	-0.828693	-1.09639	-0.220274	2.5754	-0.231874	-0.395252	-0.257785	-1.04221	-0.67539	-0.213148	4.59685	-0.809616
GCAACATAGTGAATAC-9	Bcells	-0.817887	-0.190499	-0.38949	-0.234573	-0.285685	-1.09059	0.711769	-0.256708	2.51417	2.29845	-0.784744	5.51541	-0.430335	-0.398003	-0.30554	-0.472974	-0.465216	-0.327686	0.49926	-0.697546	-0.551308	0.586367	-0.155169	0.256256	-0.585088	0.583087	-1.09639	-0.220274	1.14109	-0.231874	-0.395252	-0.257785	0.782385	-0.67539	3.5572	4.14761	-0.809616
GGTTCTCGTTCAGGTT-5	Bcells	-0.817887	-0.190499	-0.38949	-0.234573	-0.285685	1.45456	1.52493	-0.256708	-0.415863	-0.284483	-0.784744	-0.24188	-0.430335	-0.398003	-0.30554	-0.472974	-0.465216	-0.327686	-0.895891	-0.697546	-0.551308	-1.25299	-0.155169	0.476645	-0.585088	-0.828693	-1.09639	-0.220274	3.01572	-0.231874	-0.395252	-0.257785	1.23643	-0.67539	-0.213148	4.56944	-0.809616
GTCGAATAGGGTCAAC-12	Bcells	-0.817887	-0.190499	-0.38949	-0.234573	-0.285685	0.402007	-0.71408	-0.256708	2.68642	-0.284483	-0.784744	4.98072	-0.430335	-0.398003	-0.30554	-0.472974	-0.465216	-0.327686	0.972732	-0.697546	-0.551308	0.552917	-0.155169	0.371687	-0.585088	0.694656	-1.09639	-0.220274	1.71351	-0.231874	-0.395252	-0.257785	0.901328	-0.67539	3.85516	4.18197	-0.809616
ATGATCGTCTAGCCTC-7	Bcells	1.5258	-0.190499	-0.38949	-0.234573	-0.285685	-1.09059	-0.71408	4.29284	-0.415863	-0.284483	-0.784744	-0.24188	-0.430335	-0.398003	-0.30554	-0.472974	-0.465216	-0.327686	-0.895891	-0.697546	-0.551308	-1.25299	-0.155169	-1.70727	-0.585088	-0.828693	-1.09639	-0.220274	2.23615	-0.231874	-0.395252	-0.257785	-1.04221	-0.67539	-0.213148	-0.27214	-0.809616
TTTCAGTTCTTGGTGA-12	Bcells	0.481665	-0.190499	-0.38949	-0.234573	-0.285685	0.736663	0.951204	-0.256708	2.73205	-0.284483	0.675545	4.47461	-0.430335	-0.398003	-0.30554	-0.472974	-0.465216	-0.327686	0.379947	-0.697546	-0.551308	0.736857	-0.155169	0.583439	-0.585088	0.462352	-1.09639	-0.220274	1.42433	-0.231874	-0.395252	-0.257785	0.652547	-0.67539	3.23476	2.80111	-0.809616
CATTGCCGTAGGTAGC-7	Bcells	1.52938	-0.190499	-0.38949	-0.234573	-0.285685	1.78796	-0.71408	-0.256708	-0.415863	3.98187	-0.784744	-0.24188	-0.430335	-0.398003	-0.30554	-0.472974	-0.465216	-0.327686	-0.895891	-0.697546	-0.551308	-1.25299	-0.155169	-1.70727	-0.585088	-0.828693	0.840816	-0.220274	-0.545616	-0.231874	-0.395252	-0.257785	-1.04221	-0.67539	-0.213148	-0.27214	-0.809616
TCGACCTAGTTCCAGT-10	Bcells	-0.817887	-0.190499	-0.38949	-0.234573	-0.285685	1.27065	0.48821	-0.256708	2.57017	-0.284483	0.561736	3.32082	-0.430335	-0.398003	-0.30554	-0.472974	-0.465216	-0.327686	1.20939	-0.697546	-0.551308	0.0669724	-0.155169	0.765526	-0.585088	-0.828693	-0.107451	-0.220274	1.73714	-0.231874	-0.395252	-0.257785	-1.04221	0.69096	2.96605	1.94666	-0.809616
GATGAGGGTTCGTTCC-11	Bcells	-0.817887	-0.190499	-0.38949	-0.234573	-0.285685	1.55716	1.02921	-0.256708	2.99566	-0.284483	-0.784744	-0.24188	-0.430335	-0.398003	-0.30554	-0.472974	-0.465216	-0.327686	-0.895891	-0.697546	-0.551308	0.805315	-0.155169	0.798453	-0.585088	0.536033	-1.09639	-0.220274	2.22706	-0.231874	-0.395252	-0.257785	-1.04221	-0.67539	-0.213148	-0.27214	-0.809616
GCAGTTAGTCGCTTGG-10	Bcells	-0.817887	-0.190499	-0.38949	-0.234573	-0.285685	1.37133	0.846164	3.48146	3.27776	-0.284483	-0.784744	4.40287	-0.430335	-0.398003	-0.30554	-0.472974	-0.465216	-0.327686	0.630762	-0.697546	-0.551308	0.572131	-0.155169	0.548597	-0.585088	1.08441	-1.09639	-0.220274	1.74004	-0.231874	-0.395252	-0.257785	0.924153	-0.67539	-0.213148	-0.27214	-0.809616
GCAACATTCGTCGACG-5	Bcells	1.84249	-0.190499	-0.38949	-0.234573	-0.285685	-1.09059	-0.71408	4.16296	-0.415863	-0.284483	1.77365	-0.24188	-0.430335	-0.398003	-0.30554	-0.472974	-0.465216	-0.327686	-0.895891	-0.697546	-0.551308	-1.25299	-0.155169	0.520938	-0.585088	-0.828693	-1.09639	-0.220274	2.15674	-0.231874	-0.395252	-0.257785	1.28264	-0.67539	5.82751	-0.27214	-0.809616
TTCTTCCAGGTCTACT-8	Bcells	-0.817887	-0.190499	-0.38949	-0.234573	-0.285685	2.12854	-0.71408	-0.256708	-0.415863	-0.284483	-0.784744	-0.24188	-0.430335	-0.398003	-0.30554	-0.472974	-0.465216	-0.327686	-0.895891	-0.697546	1.18298	-1.25299	-0.155169	-1.70727	-0.585088	-0.828693	0.740546	-0.220274	2.09619	-0.231874	-0.395252	-0.257785	-1.04221	-0.67539	5.69215	-0.27214	-0.809616
CTGCTCACAACTCCAA-12	Bcells	-0.817887	-0.190499	-0.38949	-0.234573	-0.285685	-1.09059	-0.71408	-0.256708	2.48869	-0.284483	-0.784744	3.32406	-0.430335	-0.398003	-0.30554	-0.472974	-0.465216	-0.327686	1.0567	-0.697546	-0.551308	0.251453	-0.155169	0.611383	-0.585088	0.566684	-1.09639	-0.220274	1.12149	-0.231874	-0.395252	-0.257785	0.764819	-0.67539	3.51339	3.92868	-0.809616
TAGGTTGGTGTCATTG-10	Bcells	-0.817887	-0.190499	-0.38949	-0.234573	-0.285685	-1.09059	0.909479	-0.256708	1.94724	2.65661	-0.784744	3.76951	-0.430335	-0.398003	-0.30554	-0.472974	-0.465216	-0.327686	-0.895891	-0.697546	0.709519	0.76272	-0.155169	-0.123662	-0.585088	0.778847	-1.09639	-0.220274	1.37497	-0.231874	-0.395252	-0.257785	-1.04221	-0.67539	4.08	4.1183	-0.809616
ATCTTCACATTCGATG-11	Bcells	-0.817887	-0.190499	-0.38949	-0.234573	-0.285685	1.13117	-0.71408	2.49492	1.65424	-0.284483	0.808077	4.11022	-0.430335	-0.398003	-0.30554	-0.472974	-0.465216	-0.327686	-0.895891	-0.697546	-0.551308	0.687407	-0.155169	-0.320017	-0.585088	0.579524	-1.09639	-0.220274	2.0179	-0.231874	-0.395252	-0.257785	0.405212	-0.67539	-0.213148	-0.27214	0.469817
TCGATTTCAACATACC-2	Bcells	1.18781	-0.190499	-0.38949	-0.234573	-0.285685	1.23219	1.29835	3.63674	-0.415863	4.46091	1.89666	-0.24188	-0.430335	-0.398003	-0.30554	-0.472974	-0.465216	-0.327686	-0.895891	-0.697546	-0.551308	0.452109	-0.155169	-1.70727	-0.585088	-0.828693	1.05833	-0.220274	-0.545616	-0.231874	-0.395252	-0.257785	-1.04221	-0.67539	-0.213148	-0.27214	-0.809616
CATTGTTTCTCGGCTT-4	Bcells	-0.817887	-0.190499	-0.38949	-0.234573	-0.285685	-1.09059	-0.71408	4.07792	-0.415863	3.77414	-0.784744	-0.24188	-0.430335	-0.398003	-0.30554	-0.472974	-0.465216	-0.327686	0.925134	-0.697546	-0.551308	-1.25299	-0.155169	-1.70727	-0.585088	-0.828693	0.746494	-0.220274	1.65596	-0.231874	-0.395252	-0.257785	0.851822	1.43966	-0.213148	-0.27214	-0.809616
GTTGCTCTCAAGCGTT-12	Bcells	-0.817887	-0.190499	-0.38949	-0.234573	-0.285685	1.6589	0.975734	-0.256708	3.14722	-0.284483	0.701693	5.3001	-0.430335	-0.398003	-0.30554	-0.472974	1.24824	-0.327686	1.12509	-0.697546	-0.551308	0.600913	-0.155169	-0.0590374	-0.585088	0.48547	-1.09639	-0.220274	1.71197	-0.231874	-0.395252	-0.257785	1.05979	-0.67539	-0.213148	2.17729	-0.809616
ACTATGGAGGTTAGTA-9	Bcells	-0.817887	-0.190499	-0.38949	-0.234573	-0.285685	0.959596	-0.71408	-0.256708	2.98547	-0.284483	-0.784744	4.77166	-0.430335	-0.398003	-0.30554	-0.472974	-0.465216	-0.327686	1.29208	-0.697546	-0.551308	0.641635	-0.155169	0.727714	-0.585088	1.26373	0.0320059	-0.220274	1.07719	-0.231874	-0.395252	-0.257785	0.353901	-0.67539	-0.213148	-0.27214	0.424462
ATTCACTCACGAGGTA-10	Bcells	-0.817887	-0.190499	-0.38949	-0.234573	-0.285685	-1.09059	-0.71408	-0.256708	2.91916	2.1243	-0.784744	4.1577	-0.430335	-0.398003	-0.30554	-0.472974	-0.465216	-0.327686	0.760058	-0.697546	-0.551308	0.499267	-0.155169	0.429524	-0.585088	1.34039	-1.09639	-0.220274	2.3534	-0.231874	-0.395252	-0.257785	0.311032	0.835766	-0.213148	2.18181	-0.809616
CCTGCATCATTGGCAT-12	Bcells	-0.817887	-0.190499	-0.38949	-0.234573	-0.285685	-1.09059	-0.71408	-0.256708	2.93959	-0.284483	-0.784744	4.06931	-0.430335	-0.398003	-0.30554	-0.472974	-0.465216	-0.327686	-0.895891	-0.697546	-0.551308	0.890816	-0.155169	0.386594	-0.585088	0.709142	-1.09639	-0.220274	2.18149	-0.231874	-0.395252	-0.257785	0.91671	-0.67539	-0.213148	3.68953	-0.809616
CCCGAAGCACTTGTGA-11	Bcells	-0.817887	-0.190499	-0.38949	-0.234573	-0.285685	1.19076	0.592627	-0.256708	2.01225	-0.284483	1.08355	4.76068	-0.430335	1.40278	-0.30554	-0.472974	-0.465216	-0.327686	-0.895891	-0.697546	-0.551308	0.99318	-0.155169	0.658602	-0.585088	1.31573	-1.09639	-0.220274	1.42781	-0.231874	-0.395252	-0.257785	-1.04221	-0.67539	-0.213148	2.13936	-0.809616
TTCCGTGGTCTCAAGT-4	Bcells	1.11191	-0.190499	-0.38949	-0.234573	-0.285685	-1.09059	1.22219	3.4894	2.4024	4.6104	-0.784744	-0.24188	-0.430335	-0.398003	-0.30554	-0.472974	-0.465216	-0.327686	-0.895891	-0.697546	-0.551308	-1.25299	-0.155169	0.181358	-0.585088	-0.828693	0.809409	-0.220274	-0.545616	-0.231874	-0.395252	-0.257785	-1.04221	-0.67539	-0.213148	3.30122	-0.809616
AAGCCATTCACAACCA-2	Bcells	-0.817887	-0.190499	-0.38949	-0.234573	-0.285685	1.15882	1.22385	4.22915	-0.415863	3.22609	1.3856	3.65006	-0.430335	-0.398003	-0.30554	-0.472974	-0.465216	-0.327686	1.00031	-0.697546	-0.551308	0.388986	-0.155169	-1.70727	-0.585088	-0.828693	1.1276	-0.220274	-0.545616	-0.231874	-0.395252	-0.257785	-1.04221	-0.67539	-0.213148	-0.27214	-0.809616
CGGCAGTAGGTCCAGA-9	Bcells	0.50591	-0.190499	-0.38949	-0.234573	-0.285685	0.761881	-0.71408	-0.256708	2.3634	2.12163	1.10888	-0.24188	-0.430335	-0.398003	-0.30554	-0.472974	-0.465216	-0.327686	1.67372	-0.697546	-0.551308	0.497925	-0.155169	0.609301	-0.585088	1.21742	-1.09639	-0.220274	1.7132	-0.231874	-0.395252	-0.257785	0.678556	-0.67539	3.29909	3.25177	-0.809616
CTACGGGCATCGAACT-10	Bcells	-0.817887	-0.190499	-0.38949	-0.234573	-0.285685	1.06267	-0.71408	-0.256708	2.49071	-0.284483	0.63072	2.29638	-0.430335	-0.398003	-0.30554	-0.472974	-0.465216	-0.327686	0.692274	-0.697546	0.430203	0.817663	-0.155169	0.540661	-0.585088	1.14855	-1.09639	-0.220274	2.07997	-0.231874	-0.395252	-0.257785	0.244045	-0.67539	3.12893	-0.27214	-0.809616
ATCGGCGAGATTAGAC-12	Bcells	-0.817887	-0.190499	-0.38949	-0.234573	-0.285685	1.01486	-0.71408	-0.256708	-0.415863	-0.284483	-0.784744	4.36382	-0.430335	-0.398003	-0.30554	-0.472974	-0.465216	-0.327686	0.498671	-0.697546	-0.551308	0.690118	-0.155169	0.255637	-0.585088	1.16388	-1.09639	-0.220274	2.28667	-0.231874	1.62701	-0.257785	1.39442	-0.67539	-0.213148	3.0354	-0.809616
TATCTTGGTACTTGTG-12	Bcells	-0.817887	-0.190499	-0.38949	-0.234573	-0.285685	0.750849	-0.71408	-0.256708	3.35185	-0.284483	-0.784744	4.58135	-0.430335	-0.398003	-0.30554	-0.472974	-0.465216	-0.327686	0.598505	-0.697546	-0.551308	0.542949	-0.155169	0.144129	-0.585088	-0.828693	-1.09639	-0.220274	1.26108	-0.231874	-0.395252	-0.257785	-1.04221	-0.67539	-0.213148	2.54642	-0.809616
TAGTGCAAGGGCAGAG-6	Bcells	1.46842	-0.190499	-0.38949	-0.234573	-0.285685	-1.09059	1.96486	4.18145	-0.415863	-0.284483	-0.784744	-0.24188	-0.430335	-0.398003	-0.30554	-0.472974	-0.465216	-0.327686	-0.895891	-0.697546	-0.551308	-1.25299	-0.155169	-1.70727	-0.585088	-0.828693	-1.09639	-0.220274	2.89122	-0.231874	-0.395252	-0.257785	-1.04221	-0.67539	-0.213148	-0.27214	-0.809616
CCACGAGAGACCAGCA-1	Bcells	1.10864	-0.190499	-0.38949	-0.234573	-0.285685	-1.09059	-0.71408	-0.256708	2.95162	-0.284483	-0.784744	4.40454	-0.430335	-0.398003	-0.30554	-0.472974	2.03022	-0.327686	0.995479	-0.697546	-0.551308	-1.25299	-0.155169	-1.70727	-0.585088	-0.828693	0.493579	-0.220274	1.74101	-0.231874	-0.395252	-0.257785	1.31235	-0.67539	-0.213148	-0.27214	1.61812
ACTTATCGTTGCTCCT-2	Bcells	-0.817887	-0.190499	-0.38949	-0.234573	-0.285685	0.822634	-0.71408	-0.256708	-0.415863	-0.284483	-0.784744	-0.24188	1.54842	-0.398003	-0.30554	-0.472974	-0.465216	-0.327686	-0.895891	-0.697546	0.980189	-1.25299	-0.155169	-1.70727	1.55032	-0.828693	1.15638	-0.220274	-0.545616	-0.231874	-0.395252	-0.257785	-1.04221	1.56582	-0.213148	3.36734	-0.809616
AAGCGTTAGTCGGCCT-12	Bcells	0.461284	-0.190499	-0.38949	-0.234573	-0.285685	0.504093	-0.71408	-0.256708	3.1726	-0.284483	-0.784744	3.05928	-0.430335	-0.398003	-0.30554	-0.472974	-0.465216	-0.327686	0.712476	-0.697546	-0.551308	0.645733	-0.155169	0.108492	-0.585088	1.01451	-1.09639	-0.220274	2.10532	-0.231874	-0.395252	-0.257785	0.630638	-0.67539	-0.213148	2.76138	-0.809616
AGGCTGCCACTGTCCT-9	Bcells	0.493866	-0.190499	-0.38949	-0.234573	-0.285685	1.02048	-0.71408	2.28965	1.49981	-0.284483	1.09467	-0.24188	-0.430335	-0.398003	-0.30554	-0.472974	1.2339	-0.327686	1.11339	-0.697546	-0.551308	0.168884	-0.155169	0.295687	-0.585088	1.20453	-1.09639	-0.220274	1.43955	-0.231874	-0.395252	-0.257785	-1.04221	0.820361	3.26713	-0.27214	1.1479
TATCCTATCGGTAGAG-2	Bcells	-0.817887	-0.190499	-0.38949	-0.234573	-0.285685	-1.09059	1.38055	-0.256708	-0.415863	3.50996	1.56109	-0.24188	-0.430335	-0.398003	-0.30554	-0.472974	-0.465216	-0.327686	1.15364	-0.697546	-0.551308	0.521757	-0.155169	-1.70727	-0.585088	-0.828693	1.12714	-0.220274	1.93222	-0.231874	-0.395252	-0.257785	1.47918	-0.67539	-0.213148	3.59346	-0.809616
GTCCACTGTACGGTTT-7	Bcells	-0.817887	-0.190499	-0.38949	-0.234573	-0.285685	0.965769	-0.71408	4.58556	-0.415863	-0.284483	-0.784744	-0.24188	-0.430335	-0.398003	-0.30554	-0.472974	-0.465216	-0.327686	-0.895891	-0.697546	-0.551308	-1.25299	-0.155169	0.733993	-0.585088	-0.828693	-1.09639	-0.220274	1.96181	-0.231874	-0.395252	-0.257785	-1.04221	-0.67539	-0.213148	3.63962	-0.809616
CACAGGCGTGGCTGCT-10	Bcells	-0.817887	-0.190499	-0.38949	-0.234573	-0.285685	1.1717	-0.71408	-0.256708	2.79886	-0.284483	1.51176	4.9653	-0.430335	-0.398003	-0.30554	-0.472974	1.89712	-0.327686	0.894597	-0.697546	-0.551308	1.20844	-0.155169	0.0775865	-0.585088	1.665	0.408774	-0.220274	2.78905	-0.231874	-0.395252	-0.257785	1.04466	-0.67539	-0.213148	-0.27214	-0.809616
CTCTCGAAGGTATAGT-4	Bcells	-0.817887	-0.190499	-0.38949	-0.234573	-0.285685	1.33907	1.56563	4.15384	-0.415863	4.2523	-0.784744	4.33645	-0.430335	-0.398003	-0.30554	-0.472974	-0.465216	-0.327686	-0.895891	-0.697546	-0.551308	-1.25299	-0.155169	-1.70727	-0.585088	-0.828693	1.19771	-0.220274	1.70157	-0.231874	-0.395252	-0.257785	0.891053	1.48347	-0.213148	3.93502	1.24117
CAGGCCAGTGCCTTCT-12	Bcells	-0.817887	-0.190499	-0.38949	-0.234573	-0.285685	0.282295	0.701053	-0.256708	2.90638	-0.284483	0.800106	4.09501	-0.430335	-0.398003	-0.30554	-0.472974	-0.465216	-0.327686	0.488775	-0.697546	-0.551308	0.838902	-0.155169	0.399076	-0.585088	0.93543	-1.09639	-0.220274	2.00895	-0.231874	-0.395252	-0.257785	0.771026	0.932847	-0.213148	4.12643	-0.809616
TTGGGCGGTACTGTTG-2	Bcells	1.46205	-0.190499	-0.38949	-0.234573	-0.285685	-1.09059	1.57351	-0.256708	-0.415863	4.96681	-0.784744	-0.24188	-0.430335	-0.398003	-0.30554	-0.472974	-0.465216	-0.327686	-0.895891	-0.697546	-0.551308	-1.25299	-0.155169	-1.70727	-0.585088	-0.828693	-1.09639	-0.220274	2.16049	-0.231874	-0.395252	-0.257785	-1.04221	-0.67539	-0.213148	-0.27214	-0.809616
AATTTCCAGGGCTGAT-6	Bcells	-0.817887	-0.190499	-0.38949	-0.234573	-0.285685	-1.09059	-0.71408	-0.256708	-0.415863	-0.284483	-0.784744	-0.24188	-0.430335	-0.398003	-0.30554	-0.472974	-0.465216	-0.327686	-0.895891	-0.697546	-0.551308	0.682565	-0.155169	-1.70727	-0.585088	-0.828693	1.09923	-0.220274	-0.545616	-0.231874	2.84608	-0.257785	-1.04221	-0.67539	-0.213148	3.94372	-0.809616
GTCATGACAAGAATAC-4	Bcells	2.0631	-0.190499	-0.38949	-0.234573	-0.285685	0.671133	-0.71408	3.25659	2.77815	3.0051	-0.784744	-0.24188	-0.430335	-0.398003	-0.30554	-0.472974	-0.465216	-0.327686	-0.895891	-0.697546	-0.551308	-1.25299	-0.155169	0.0639818	-0.585088	-0.828693	0.70863	-0.220274	-0.545616	-0.231874	-0.395252	-0.257785	1.19106	-0.67539	4.5887	3.77765	-0.809616
GTAGGTTCACCTGAAT-6	Bcells	1.75465	-0.190499	-0.38949	-0.234573	-0.285685	1.63284	-0.71408	-0.256708	2.78206	3.69561	-0.784744	-0.24188	-0.430335	-0.398003	-0.30554	-0.472974	-0.465216	-0.327686	-0.895891	-0.697546	-0.551308	0.933994	-0.155169	-1.70727	-0.585088	-0.828693	1.21269	-0.220274	2.05346	-0.231874	-0.395252	-0.257785	1.81472	-0.67539	-0.213148	-0.27214	-0.809616
GTCCACTTCTAATTCC-10	Bcells	-0.817887	-0.190499	-0.38949	-0.234573	-0.285685	0.332922	-0.71408	-0.256708	2.8079	-0.284483	-0.784744	-0.24188	-0.430335	-0.398003	-0.30554	-0.472974	-0.465216	-0.327686	0.539836	-0.697546	-0.551308	0.489667	-0.155169	0.671898	-0.585088	0.624146	-1.09639	-0.220274	1.19015	-0.231874	-0.395252	-0.257785	0.826263	-0.67539	5.6436	-0.27214	0.510359
ACTGCAACACTTCAGA-9	Bcells	0.612281	-0.190499	-0.38949	-0.234573	-0.285685	0.657955	-0.71408	-0.256708	2.52817	-0.284483	0.822316	2.63996	-0.430335	-0.398003	-0.30554	-0.472974	-0.465216	-0.327686	0.867659	-0.697546	0.56306	0.78444	-0.155169	0.721668	-0.585088	0.955877	-1.09639	-0.220274	1.15188	-0.231874	-0.395252	-0.257785	-1.04221	0.955386	-0.213148	3.75207	-0.809616
AGGCTGCGTTCAAAGA-8	Bcells	-0.817887	-0.190499	-0.38949	-0.234573	-0.285685	-1.09059	-0.71408	-0.256708	-0.415863	3.9127	1.81008	-0.24188	-0.430335	-0.398003	-0.30554	-0.472974	-0.465216	-0.327686	-0.895891	-0.697546	-0.551308	-1.25299	-0.155169	0.552669	-0.585088	-0.828693	1.12621	-0.220274	2.19522	-0.231874	-0.395252	-0.257785	1.31575	-0.67539	-0.213148	-0.27214	-0.809616
CAATCGACACGATTCA-1	Bcells	-0.817887	-0.190499	-0.38949	-0.234573	-0.285685	1.18558	1.25101	-0.256708	2.44434	-0.284483	-0.784744	-0.24188	-0.430335	-0.398003	-0.30554	-0.472974	2.07166	-0.327686	-0.895891	-0.697546	-0.551308	-1.25299	-0.155169	-1.70727	-0.585088	-0.828693	1.15048	-0.220274	2.22984	-0.231874	-0.395252	-0.257785	-1.04221	-0.67539	-0.213148	4.76898	-0.809616
CCCTTAGCAGTCACGC-8	Bcells	-0.817887	-0.190499	-0.38949	-0.234573	-0.285685	-1.09059	-0.71408	5.3517	-0.415863	-0.284483	-0.784744	-0.24188	-0.430335	-0.398003	-0.30554	-0.472974	-0.465216	-0.327686	-0.895891	-0.697546	-0.551308	-1.25299	-0.155169	0.524027	-0.585088	1.43632	-1.09639	-0.220274	-0.545616	-0.231874	-0.395252	-0.257785	1.28586	-0.67539	5.83588	3.94956	-0.809616
CAGCAGCGTCCCTGTT-12	Bcells	-0.817887	-0.190499	-0.38949	-0.234573	-0.285685	0.483627	-0.71408	-0.256708	1.94593	-0.284483	-0.784744	3.01691	-0.430335	-0.398003	-0.30554	-0.472974	-0.465216	-0.327686	1.05761	-0.697546	-0.551308	0.627181	-0.155169	0.733075	-0.585088	0.777957	-1.09639	-0.220274	-0.545616	-0.231874	-0.395252	-0.257785	-1.04221	-0.67539	5.06611	2.72245	-0.809616
CAACAACTCGACCATA-3	Bcells	-0.817887	-0.190499	-0.38949	-0.234573	-0.285685	-1.09059	-0.71408	-0.256708	-0.415863	-0.284483	-0.784744	-0.24188	-0.430335	-0.398003	-0.30554	-0.472974	-0.465216	-0.327686	-0.895891	-0.697546	-0.551308	-1.25299	-0.155169	-1.70727	-0.585088	-0.828693	0.628369	-0.220274	-0.545616	-0.231874	-0.395252	-0.257785	-1.04221	-0.67539	6.34413	3.59757	-0.809616
CTTTCGGTCAGCTCTC-10	Bcells	0.302007	-0.190499	-0.38949	-0.234573	-0.285685	0.697228	-0.71408	-0.256708	2.44282	-0.284483	-0.784744	5.12385	-0.430335	-0.398003	-0.30554	-0.472974	-0.465216	-0.327686	0.203568	-0.697546	-0.551308	0.819658	-0.155169	0.305647	-0.585088	0.630686	-1.09639	-0.220274	1.89564	-0.231874	-0.395252	-0.257785	0.83324	0.60159	2.7581	3.82826	-0.809616
TTGTTGTGTGCAATAA-4	Bcells	-0.817887	-0.190499	-0.38949	-0.234573	-0.285685	-1.09059	1.39177	3.81749	-0.415863	-0.284483	-0.784744	-0.24188	-0.430335	-0.398003	-0.30554	-0.472974	-0.465216	-0.327686	1.16462	-0.697546	-0.551308	0.531267	-0.155169	-1.70727	-0.585088	-0.828693	0.950845	-0.220274	1.9455	-0.231874	-0.395252	-0.257785	1.10091	-0.67539	-0.213148	-0.27214	-0.809616
TGGATGTGTCTCAAGT-12	Bcells	-0.817887	-0.190499	-0.38949	-0.234573	-0.285685	1.33811	-0.71408	-0.256708	1.5903	-0.284483	-0.784744	-0.24188	-0.430335	-0.398003	-0.30554	-0.472974	1.31417	-0.327686	0.452761	-0.697546	-0.551308	1.40717	-0.155169	0.480625	-0.585088	1.27061	0.0373473	-0.220274	1.51661	-0.231874	-0.395252	-0.257785	0.955297	1.30579	-0.213148	-0.27214	-0.809616
AGGATAAAGTTAACAG-9	Bcells	-0.817887	-0.190499	-0.38949	-0.234573	-0.285685	1.11592	1.05971	-0.256708	3.3692	-0.284483	-0.784744	5.09858	-0.430335	-0.398003	-0.30554	-0.472974	-0.465216	-0.327686	1.42825	-0.697546	-0.551308	0.759548	-0.155169	0.39119	-0.585088	0.927594	-1.09639	-0.220274	1.11943	-0.231874	-0.395252	-0.257785	0.762972	-0.67539	-0.213148	3.40723	-0.809616
TCTCCGATCCAGCTCT-6	Bcells	-0.817887	-0.190499	-0.38949	-0.234573	-0.285685	1.26305	-0.71408	-0.256708	-0.415863	3.41789	-0.784744	-0.24188	-0.430335	-0.398003	-0.30554	-0.472974	-0.465216	-0.327686	-0.895891	1.16921	-0.551308	0.802581	-0.155169	0.659101	-0.585088	-0.828693	0.584733	-0.220274	1.8721	-0.231874	-0.395252	-0.257785	-1.04221	1.64731	-0.213148	3.49967	-0.809616
AAGGTAACATCAGCGC-4	Bcells	1.39655	-0.190499	-0.38949	-0.234573	-0.285685	-1.09059	-0.71408	-0.256708	2.81808	-0.284483	-0.784744	-0.24188	-0.430335	-0.398003	-0.30554	-0.472974	-0.465216	-0.327686	-0.895891	-0.697546	-0.551308	-1.25299	-0.155169	-1.70727	-0.585088	-0.828693	1.0473	-0.220274	2.08273	-0.231874	-0.395252	-0.257785	-1.04221	-0.67539	-0.213148	-0.27214	-0.809616
CTACCTGAGGTGCTAG-4	Bcells	-0.817887	-0.190499	-0.38949	-0.234573	-0.285685	0.660439	-0.71408	-0.256708	-0.415863	2.31943	0.825072	7.25138	-0.430335	-0.398003	-0.30554	-0.472974	-0.465216	-0.327686	-0.895891	-0.697546	-0.551308	0.462997	-0.155169	0.268171	-0.585088	-0.828693	1.0691	-0.220274	1.15479	-0.231874	-0.395252	-0.257785	-1.04221	-0.67539	-0.213148	-0.27214	-0.809616
TCATCATAGGTTCCGC-9	Bcells	0.446466	-0.190499	-0.38949	-0.234573	-0.285685	1.15027	-0.71408	-0.256708	2.6761	-0.284483	-0.784744	4.67657	-0.430335	-0.398003	-0.30554	-0.472974	1.17251	-0.327686	0.909977	-0.697546	-0.551308	0.126458	-0.155169	0.738607	-0.585088	1.15361	-1.09639	-0.220274	1.96734	-0.231874	-0.395252	-0.257785	0.995277	-0.67539	4.09195	3.64825	0.331591
ACCAACACACTCTAGA-9	Bcells	1.11853	-0.190499	-0.38949	-0.234573	-0.285685	0.581691	-0.71408	2.37377	-0.415863	-0.284483	1.56735	3.21991	-0.430335	-0.398003	-0.30554	-0.472974	-0.465216	-0.327686	1.1591	-0.697546	0.504557	1.25972	-0.155169	0.714819	-0.585088	1.09505	0.0219696	-0.220274	-0.545616	-0.231874	-0.395252	-0.257785	1.22012	-0.67539	4.34491	2.90899	-0.809616
ACTGTGATCACTGTCC-11	Bcells	0.714743	-0.190499	-0.38949	-0.234573	-0.285685	0.761375	-0.71408	-0.256708	2.91606	-0.284483	1.35315	-0.24188	-0.430335	-0.398003	-0.30554	-0.472974	-0.465216	-0.327686	0.608773	-0.697546	-0.551308	0.686596	-0.155169	0.154712	-0.585088	1.2809	-1.09639	-0.220274	1.97479	-0.231874	-0.395252	-0.257785	0.522777	-0.67539	3.85316	3.2508	-0.809616
CATTTCATCCCTTTGG-10	Bcells	-0.817887	-0.190499	-0.38949	-0.234573	-0.285685	0.291524	-0.71408	-0.256708	2.74202	-0.284483	-0.784744	4.11534	-0.430335	-0.398003	-0.30554	-0.472974	-0.465216	-0.327686	0.857149	-0.697546	-0.551308	0.910445	-0.155169	0.710876	-0.585088	1.16325	-1.09639	-0.220274	1.83423	-0.231874	-0.395252	-0.257785	1.00519	-0.67539	-0.213148	2.35702	0.471972
CACTAAGGTTGGGTTT-1	Bcells	1.06628	-0.190499	-0.38949	-0.234573	-0.285685	0.743462	1.94107	4.13583	-0.415863	-0.284483	-0.784744	3.55479	-0.430335	-0.398003	-0.30554	-0.472974	-0.465216	-0.327686	-0.895891	-0.697546	-0.551308	-1.25299	-0.155169	-1.70727	-0.585088	1.04315	1.08759	-0.220274	-0.545616	-0.231874	-0.395252	-0.257785	-1.04221	-0.67539	4.78585	-0.27214	-0.809616
CATGAGTCAATCGAAA-3	Bcells	-0.817887	-0.190499	-0.38949	-0.234573	-0.285685	-1.09059	1.82444	4.21944	2.39762	3.90664	-0.784744	-0.24188	-0.430335	-0.398003	-0.30554	-0.472974	-0.465216	-0.327686	-0.895891	-0.697546	-0.551308	0.707297	-0.155169	0.925054	-0.585088	1.08522	1.22588	-0.220274	-0.545616	-0.231874	-0.395252	-0.257785	-1.04221	-0.67539	-0.213148	3.29515	-0.809616
GGTCTGGGTATTGAGA-9	Bcells	1.07464	-0.190499	-0.38949	-0.234573	-0.285685	1.42148	-0.71408	-0.256708	2.67042	-0.284483	-0.784744	-0.24188	-0.430335	-0.398003	-0.30554	-0.472974	-0.465216	-0.327686	0.962101	-0.697546	-0.551308	1.00396	-0.155169	0.360969	-0.585088	1.05144	-1.09639	-0.220274	1.26195	-0.231874	-0.395252	-0.257785	-1.04221	-0.67539	-0.213148	3.2322	-0.809616
CTTTCAATCAAGTGGG-10	Bcells	-0.817887	-0.190499	-0.38949	-0.234573	-0.285685	0.292107	-0.71408	-0.256708	1.6586	-0.284483	-0.784744	5.13692	-0.430335	-0.398003	-0.30554	-0.472974	-0.465216	-0.327686	0.857761	-0.697546	-0.551308	0.690118	-0.155169	0.628074	-0.585088	1.16388	0.0759418	-0.220274	1.57451	-0.231874	-0.395252	-0.257785	-1.04221	-0.67539	-0.213148	-0.27214	0.802652
GTCGAATCACGAGAAC-12	Bcells	-0.817887	4.377	-0.38949	-0.234573	-0.285685	0.427711	0.494943	-0.256708	2.17683	1.90567	0.569277	4.09417	-0.430335	-0.398003	-0.30554	-0.472974	-0.465216	-0.327686	0.999504	-0.697546	-0.551308	1.1427	-0.155169	0.553487	-0.585088	0.935025	-1.09639	-0.220274	1.89004	-0.231874	-0.395252	-0.257785	0.929173	1.52604	-0.213148	-0.27214	0.278001
ATCCGTCGTCGTGGTC-10	Bcells	-0.817887	-0.190499	-0.38949	-0.234573	-0.285685	-1.09059	-0.71408	2.70099	2.90227	-0.284483	1.34272	2.82833	-0.430335	-0.398003	-0.30554	-0.472974	1.50838	-0.327686	-0.895891	-0.697546	-0.551308	0.544265	-0.155169	0.636811	-0.585088	1.42852	-1.09639	-0.220274	1.26283	-0.231874	-0.395252	-0.257785	-1.04221	-0.67539	3.82933	3.64249	-0.809616
GCATTAGTCTCAAAGC-1	Bcells	-0.817887	-0.190499	-0.38949	-0.234573	-0.285685	1.3119	1.37944	3.79363	-0.415863	3.50795	-0.784744	-0.24188	-0.430335	1.9685	-0.30554	-0.472974	-0.465216	-0.327686	-0.895891	-0.697546	-0.551308	0.201974	-0.155169	0.334734	-0.585088	-0.828693	0.940577	-0.220274	2.38386	-0.231874	-0.395252	-0.257785	1.08836	-0.67539	-0.213148	-0.27214	-0.809616
AGAGAGCAGTACAACA-12	Bcells	-0.817887	-0.190499	-0.38949	-0.234573	-0.285685	1.25517	0.733315	2.54357	2.77718	-0.284483	-0.784744	-0.24188	-0.430335	-0.398003	-0.30554	-0.472974	-0.465216	-0.327686	0.520343	-0.697546	-0.551308	0.795695	-0.155169	0.651173	-0.585088	0.968677	-1.09639	-0.220274	2.0495	-0.231874	-0.395252	-0.257785	-1.04221	-0.67539	3.61417	4.19013	-0.809616
TACGCTCTCTATCACT-10	Bcells	-0.817887	-0.190499	-0.38949	-0.234573	-0.285685	1.47841	-0.71408	2.4465	1.61781	-0.284483	1.18972	-0.24188	-0.430335	-0.398003	-0.30554	-0.472974	-0.465216	-0.327686	-0.895891	-0.697546	-0.551308	1.0768	-0.155169	0.500398	-0.585088	1.41234	0.0528912	-0.220274	1.79993	-0.231874	-0.395252	-0.257785	0.75202	-0.67539	3.48151	-0.27214	-0.809616
TAATCTCCACAATGCT-1	Bcells	-0.817887	-0.190499	-0.38949	-0.234573	-0.285685	-1.09059	-0.71408	4.91376	-0.415863	4.14816	-0.784744	-0.24188	-0.430335	-0.398003	-0.30554	-0.472974	-0.465216	-0.327686	-0.895891	-0.697546	1.05187	0.496143	-0.155169	0.306329	-0.585088	-0.828693	0.601671	-0.220274	1.89646	-0.231874	-0.395252	-0.257785	-1.04221	-0.67539	-0.213148	-0.27214	-0.809616
CAATACGGTTAGGACG-11	Bcells	0.681184	-0.190499	-0.38949	-0.234573	-0.285685	1.39685	-0.71408	-0.256708	2.63397	-0.284483	1.56192	-0.24188	-0.430335	-0.398003	-0.30554	-0.472974	-0.465216	-0.327686	1.30932	-0.697546	-0.551308	0.334923	-0.155169	0.336539	-0.585088	1.246	-1.09639	-0.220274	-0.545616	-0.231874	-0.395252	-0.257785	0.488509	-0.67539	3.76412	3.18651	-0.809616
AAGACTCAGTGGCCTC-11	Bcells	-0.817887	-0.190499	-0.38949	-0.234573	-0.285685	0.56496	-0.71408	2.34191	2.38656	-0.284483	-0.784744	2.4556	-0.430335	-0.398003	-0.30554	-0.472974	-0.465216	-0.327686	0.988048	-0.697546	-0.551308	0.511521	-0.155169	0.54188	-0.585088	0.860965	-1.09639	-0.220274	1.73203	-0.231874	-0.395252	-0.257785	-1.04221	0.851058	-0.213148	2.87717	-0.809616
GCCAGCACAGTAGTGG-3	Bcells	-0.817887	-0.190499	-0.38949	-0.234573	-0.285685	-1.09059	-0.71408	4.10358	-0.415863	-0.284483	-0.784744	-0.24188	-0.430335	-0.398003	-0.30554	-0.472974	-0.465216	-0.327686	-0.895891	-0.697546	-0.551308	-1.25299	-0.155169	-1.70727	-0.585088	-0.828693	0.757404	-0.220274	2.5754	-0.231874	-0.395252	-0.257785	-1.04221	-0.67539	-0.213148	5.01441	-0.809616
AGGCTGCGTCTGATCA-12	Bcells	-0.817887	-0.190499	-0.38949	-0.234573	-0.285685	1.00599	-0.71408	-0.256708	2.6064	1.7715	0.87952	3.48433	-0.430335	-0.398003	-0.30554	-0.472974	-0.465216	-0.327686	0.558158	-0.697546	-0.551308	0.744924	-0.155169	0.472413	-0.585088	1.38393	-1.09639	-0.220274	0.796982	-0.231874	-0.395252	-0.257785	0.112834	-0.67539	-0.213148	-0.27214	-0.809616
TCTGGCTGTTCGCGTG-12	Bcells	0.422256	-0.190499	-0.38949	-0.234573	-0.285685	1.19598	-0.71408	-0.256708	2.78336	1.96958	1.42784	5.8939	-0.430335	-0.398003	-0.30554	-0.472974	-0.465216	-0.327686	1.15669	-0.697546	-0.551308	1.00751	-0.155169	0.0674025	-0.585088	1.50499	-1.09639	-0.220274	1.79147	-0.231874	-0.395252	-0.257785	1.09266	-0.67539	3.07714	-0.27214	0.631889
AATTCCTAGGTGGTTG-7	Bcells	-0.817887	-0.190499	-0.38949	-0.234573	-0.285685	1.05816	-0.71408	-0.256708	-0.415863	3.72778	-0.784744	-0.24188	-0.430335	-0.398003	-0.30554	-0.472974	-0.465216	-0.327686	-0.895891	-0.697546	-0.551308	0.302608	-0.155169	0.0835307	1.8132	-0.828693	1.35978	-0.220274	-0.545616	-0.231874	3.29258	-0.257785	-1.04221	-0.67539	-0.213148	-0.27214	-0.809616
ACCAAACGTGCAACAG-6	Bcells	-0.817887	-0.190499	-0.38949	-0.234573	-0.285685	1.11053	1.55478	-0.256708	-0.415863	-0.284483	-0.784744	-0.24188	-0.430335	-0.398003	-0.30554	-0.472974	-0.465216	-0.327686	-0.895891	-0.697546	-0.551308	-1.25299	-0.155169	-1.70727	-0.585088	1.41778	0.769849	-0.220274	-0.545616	-0.231874	-0.395252	-0.257785	-1.04221	-0.67539	-0.213148	3.915	-0.809616
AGGATAAGTGCACGCT-8	Bcells	1.64028	-0.190499	-0.38949	-0.234573	-0.285685	-1.09059	-0.71408	4.51506	-0.415863	-0.284483	-0.784744	-0.24188	-0.430335	-0.398003	-0.30554	-0.472974	-0.465216	-0.327686	-0.895891	-0.697546	-0.551308	-1.25299	-0.155169	-1.70727	-0.585088	-0.828693	0.932346	-0.220274	2.37203	-0.231874	-0.395252	-0.257785	-1.04221	-0.67539	-0.213148	-0.27214	-0.809616
GGAATCTAGACTCGAG-2	Bcells	-0.817887	-0.190499	-0.38949	-0.234573	-0.285685	0.896133	-0.71408	4.44496	-0.415863	-0.284483	-0.784744	-0.24188	-0.430335	2.42417	-0.30554	-0.472974	-0.465216	-0.327686	-0.895891	-0.697546	-0.551308	-1.25299	-0.155169	-1.70727	-0.585088	-0.828693	-1.09639	-0.220274	-0.545616	-0.231874	-0.395252	-0.257785	-1.04221	-0.67539	5.20198	-0.27214	-0.809616
CTCCATGGTATCGATC-7	Bcells	-0.817887	-0.190499	-0.38949	-0.234573	-0.285685	1.22475	2.3711	-0.256708	-0.415863	-0.284483	1.46056	-0.24188	1.5813	-0.398003	-0.30554	-0.472974	-0.465216	-0.327686	-0.895891	-0.697546	-0.551308	0.445701	-0.155169	0.248259	-0.585088	-0.828693	1.05199	-0.220274	1.82604	-0.231874	-0.395252	-0.257785	0.998136	-0.67539	-0.213148	-0.27214	-0.809616
TTCAGGACAGAGTGTG-5	Bcells	-0.817887	-0.190499	-0.38949	-0.234573	-0.285685	0.984154	2.0338	-0.256708	2.69688	-0.284483	-0.784744	-0.24188	-0.430335	-0.398003	-0.30554	-0.472974	-0.465216	-0.327686	-0.895891	-0.697546	-0.551308	0.559005	-0.155169	0.378696	-0.585088	-0.828693	1.29604	-0.220274	1.98423	-0.231874	-0.395252	-0.257785	-1.04221	-0.67539	-0.213148	3.67459	-0.809616
GGGACCTGTTCAAGGG-4	Bcells	-0.817887	-0.190499	-0.38949	-0.234573	-0.285685	-1.09059	1.24753	4.71114	2.43928	3.269	-0.784744	5.23686	-0.430335	-0.398003	-0.30554	-0.472974	-0.465216	-0.327686	-0.895891	-0.697546	-0.551308	-1.25299	-0.155169	0.206074	-0.585088	-0.828693	0.517127	-0.220274	-0.545616	-0.231874	-0.395252	-0.257785	-1.04221	-0.67539	5.9816	-0.27214	-0.809616
CAGCGTGGTAGTAAGT-10	Bcells	-0.817887	-0.190499	-0.38949	-0.234573	-0.285685	0.398341	-0.71408	-0.256708	2.13181	-0.284483	1.48591	4.3491	-0.430335	-0.398003	-0.30554	-0.472974	-0.465216	-0.327686	1.18576	-0.697546	-0.551308	0.833381	-0.155169	0.642974	-0.585088	0.904401	-1.09639	-0.220274	0.850924	-0.231874	-0.395252	-0.257785	0.897353	-0.67539	-0.213148	1.90656	-0.809616
TCAGGGCAGGTAGTAT-9	Bcells	-0.817887	-0.190499	-0.38949	-0.234573	-0.285685	1.0901	-0.71408	-0.256708	3.08749	-0.284483	1.06354	5.36688	-0.430335	-0.398003	-0.30554	-0.472974	-0.465216	-0.327686	-0.895891	-0.697546	-0.551308	1.1133	-0.155169	1.0168	-0.585088	1.17628	0.261104	-0.220274	1.8498	-0.231874	-0.395252	-0.257785	0.637355	-0.67539	-0.213148	3.46487	0.675018
TCAGGTATCTGAGAAA-8	Bcells	-0.817887	-0.190499	-0.38949	-0.234573	-0.285685	-1.09059	1.63037	4.27911	-0.415863	4.66062	-0.784744	-0.24188	-0.430335	2.83291	-0.30554	-0.472974	-0.465216	-0.327686	-0.895891	-0.697546	-0.551308	-1.25299	-0.155169	0.579494	-0.585088	-0.828693	0.83203	-0.220274	2.68363	-0.231874	-0.395252	-0.257785	-1.04221	-0.67539	-0.213148	4.05451	-0.809616
TCCTCCCCACAAACGG-11	Bcells	1.03485	-0.190499	-0.38949	-0.234573	-0.285685	0.354407	-0.71408	-0.256708	2.61163	-0.284483	0.883351	4.50101	-0.430335	-0.398003	-0.30554	-0.472974	1.45764	-0.327686	0.561506	-0.697546	-0.551308	0.833662	-0.155169	0.321567	-0.585088	1.01192	-1.09639	-0.220274	2.10216	-0.231874	-0.395252	-0.257785	0.473615	-0.67539	3.72542	3.15853	-0.809616
CGACAGCAGATGCTTC-8	Bcells	1.5703	-0.190499	-0.38949	-0.234573	-0.285685	1.23407	-0.71408	4.37921	-0.415863	5.16561	-0.784744	-0.24188	-0.430335	-0.398003	-0.30554	-0.472974	-0.465216	-0.327686	-0.895891	-0.697546	-0.551308	-1.25299	-0.155169	-1.70727	-0.585088	-0.828693	0.874589	-0.220274	2.28896	-0.231874	-0.395252	-0.257785	-1.04221	-0.67539	6.12307	-0.27214	-0.809616
GAGTGAGTCCGTCAAA-3	Bcells	2.03712	-0.190499	-0.38949	-0.234573	-0.285685	-1.09059	1.53965	4.10358	-0.415863	-0.284483	-0.784744	-0.24188	-0.430335	-0.398003	-0.30554	-0.472974	-0.465216	-0.327686	-0.895891	-0.697546	-0.551308	0.982426	-0.155169	-1.70727	-0.585088	-0.828693	0.757404	-0.220274	2.5754	-0.231874	-0.395252	-0.257785	-1.04221	-0.67539	-0.213148	-0.27214	-0.809616
TTAGGCAAGCATCCTA-3	Bcells	-0.817887	-0.190499	-0.38949	-0.234573	-0.285685	1.31517	1.38278	3.80008	2.63613	-0.284483	-0.784744	-0.24188	-0.430335	-0.398003	-0.30554	-0.472974	-0.465216	-0.327686	-0.895891	-0.697546	-0.551308	-1.25299	-0.155169	-1.70727	-0.585088	-0.828693	1.44769	-0.220274	-0.545616	-0.231874	-0.395252	-0.257785	-1.04221	-0.67539	-0.213148	3.59757	-0.809616
GGGACCTGTACGTGTT-10	Bcells	-0.817887	-0.190499	-0.38949	-0.234573	-0.285685	0.244477	-0.71408	-0.256708	3.11658	-0.284483	0.75645	4.01149	-0.430335	-0.398003	-0.30554	-0.472974	-0.465216	-0.327686	1.17641	-0.697546	-0.551308	0.730947	-0.155169	0.478347	-0.585088	-0.828693	0.0355587	-0.220274	2.10509	-0.231874	-0.395252	-0.257785	0.729624	-0.67539	-0.213148	3.34586	-0.809616
GGGTGAACATGAAGGC-1	Bcells	-0.817887	-0.190499	-0.38949	-0.234573	-0.285685	0.874855	-0.71408	3.66286	-0.415863	4.48583	-0.784744	-0.24188	1.60243	-0.398003	-0.30554	-0.472974	-0.465216	-0.327686	1.46022	-0.697546	-0.551308	-1.25299	-0.155169	-1.70727	-0.585088	-0.828693	-1.09639	-0.220274	-0.545616	-0.231874	-0.395252	-0.257785	1.40836	-0.67539	-0.213148	-0.27214	-0.809616
AAGCATCCACCTATCC-5	Bcells	-0.817887	-0.190499	-0.38949	-0.234573	-0.285685	1.53413	1.48303	-0.256708	-0.415863	3.00986	1.25192	3.41034	1.39437	-0.398003	-0.30554	-0.472974	1.8825	-0.327686	0.883521	1.30924	1.15493	-1.25299	-0.155169	0.435778	-0.585088	-0.828693	0.89525	-0.220274	-0.545616	-0.231874	-0.395252	-0.257785	-1.04221	-0.67539	-0.213148	-0.27214	0.826335
TAGGTACCATTATGCG-8	Bcells	1.29933	-0.190499	-0.38949	-0.234573	-0.285685	1.56119	2.40686	-0.256708	-0.415863	-0.284483	-0.784744	-0.24188	-0.430335	-0.398003	-0.30554	-0.472974	-0.465216	-0.327686	-0.895891	-0.697546	1.0984	-1.25299	-0.155169	-1.70727	-0.585088	-0.828693	1.47072	-0.220274	1.96734	-0.231874	-0.395252	-0.257785	-1.04221	-0.67539	-0.213148	4.35556	-0.809616
GAGACCCGTCACCTTC-6	Bcells	-0.817887	-0.190499	-0.38949	-0.234573	-0.285685	-1.09059	-0.71408	-0.256708	-0.415863	-0.284483	-0.784744	-0.24188	-0.430335	-0.398003	-0.30554	-0.472974	-0.465216	-0.327686	1.16908	1.23005	-0.551308	-1.25299	-0.155169	0.724884	-0.585088	1.26089	0.639518	-0.220274	2.40408	-0.231874	-0.395252	-0.257785	1.49543	-0.67539	5.36737	-0.27214	-0.809616
CTGCCTACAAATTGGA-10	Bcells	0.993942	-0.190499	-0.38949	-0.234573	-0.285685	-1.09059	0.73584	-0.256708	2.78108	-0.284483	1.25118	4.94052	-0.430335	-0.398003	1.90458	-0.472974	-0.465216	-0.327686	0.882877	-0.697546	-0.551308	0.933419	-0.155169	0.0659031	-0.585088	1.46806	0.0962365	-0.220274	1.86576	-0.231874	-0.395252	-0.257785	0.433371	-0.67539	3.62085	3.08277	-0.809616
GGGCCATGTACACGTT-1	Bcells	1.19354	-0.190499	-0.38949	-0.234573	-0.285685	1.23784	-0.71408	4.38674	-0.415863	-0.284483	-0.784744	-0.24188	-0.430335	-0.398003	-0.30554	-0.472974	-0.465216	-0.327686	-0.895891	-0.697546	-0.551308	-1.25299	-0.155169	0.26124	-0.585088	-0.828693	0.563648	-0.220274	3.12013	-0.231874	-0.395252	-0.257785	-1.04221	-0.67539	-0.213148	4.15717	1.0059
GCGAGAAAGGCCTAGA-4	Bcells	-0.817887	-0.190499	-0.38949	-0.234573	-0.285685	-1.09059	1.83033	-0.256708	-0.415863	3.62972	-0.784744	4.09753	-0.430335	-0.398003	-0.30554	-0.472974	-0.465216	-0.327686	-0.895891	-0.697546	-0.551308	-1.25299	-0.155169	-1.70727	-0.585088	-0.828693	0.996506	-0.220274	2.4643	-0.231874	-0.395252	-0.257785	1.15677	-0.67539	-0.213148	3.71547	-0.809616
AGACACTTCTCAGTCC-6	Bcells	-0.817887	-0.190499	-0.38949	-0.234573	-0.285685	0.863608	1.30025	4.37921	-0.415863	-0.284483	-0.784744	-0.24188	-0.430335	-0.398003	-0.30554	-0.472974	-0.465216	-0.327686	-0.895891	-0.697546	-0.551308	0.453726	-0.155169	0.257498	-0.585088	1.16577	0.560492	-0.220274	2.28896	-0.231874	-0.395252	-0.257785	-1.04221	-0.67539	5.11332	-0.27214	-0.809616
TTTCACACATGTGACT-3	Bcells	-0.817887	-0.190499	-0.38949	-0.234573	-0.285685	1.31517	-0.71408	-0.256708	-0.415863	3.51399	-0.784744	-0.24188	-0.430335	-0.398003	-0.30554	-0.472974	-0.465216	-0.327686	-0.895891	-0.697546	-0.551308	-1.25299	-0.155169	0.711505	-0.585088	-0.828693	-1.09639	-0.220274	-0.545616	-0.231874	-0.395252	-0.257785	-1.04221	-0.67539	-0.213148	-0.27214	-0.809616
TGTTTGTAGCTAGATA-11	Bcells	1.42732	-0.190499	-0.38949	-0.234573	-0.285685	1.468	0.941044	-0.256708	2.5386	-0.284483	1.06888	-0.24188	-0.430335	-0.398003	-0.30554	-0.472974	-0.465216	-0.327686	1.09026	-0.697546	-0.551308	0.790597	-0.155169	0.490032	-0.585088	1.40181	-1.09639	-0.220274	1.41231	-0.231874	-0.395252	-0.257785	-1.04221	-0.67539	-0.213148	3.47391	-0.809616
TGAACGTGTGAGATTA-10	Bcells	-0.817887	-0.190499	-0.38949	-0.234573	-0.285685	-1.09059	-0.71408	-0.256708	3.11829	-0.284483	0.953812	-0.24188	-0.430335	-0.398003	-0.30554	-0.472974	-0.465216	-0.327686	1.20378	-0.697546	-0.551308	0.804319	-0.155169	0.385799	-0.585088	1.29601	-1.09639	-0.220274	1.73044	-0.231874	-0.395252	-0.257785	0.915889	-0.67539	5.88067	3.98082	0.586879
GAAGGACTCTGTCTCG-9	Bcells	1.10295	-0.190499	-0.38949	-0.234573	-0.285685	1.26824	0.84143	2.75274	-0.415863	-0.284483	-0.784744	-0.24188	-0.430335	-0.398003	-0.30554	-0.472974	-0.465216	-0.327686	0.989896	-0.697546	-0.551308	0.807113	-0.155169	0.983439	-0.585088	-0.828693	-1.09639	-0.220274	2.18441	-0.231874	-0.395252	-0.257785	0.91918	-0.67539	3.90006	3.28462	-0.809616
CTGTGGGGTCTTCTAT-10	Bcells	-0.817887	-0.190499	-0.38949	-0.234573	-0.285685	1.29371	-0.71408	-0.256708	2.28264	-0.284483	-0.784744	4.24312	-0.430335	-0.398003	-0.30554	-0.472974	-0.465216	-0.327686	1.40995	-0.697546	-0.551308	0.639194	-0.155169	0.84596	-0.585088	1.22583	-1.09639	-0.220274	1.64757	-0.231874	-0.395252	-0.257785	0.468748	-0.67539	3.71277	2.46781	-0.809616
AACCTGATCGCATGAT-1	Bcells	-0.817887	-0.190499	-0.38949	-0.234573	-0.285685	0.669863	1.10055	3.25405	-0.415863	3.00273	1.92243	3.40243	-0.430335	-0.398003	-0.30554	-0.472974	-0.465216	-0.327686	-0.895891	-0.697546	-0.551308	0.605187	-0.155169	0.431861	-0.585088	-0.828693	1.12566	-0.220274	-0.545616	-0.231874	-0.395252	-0.257785	-1.04221	-0.67539	-0.213148	4.48387	-0.809616
ATTACCTAGCCATATC-8	Bcells	-0.817887	-0.190499	-0.38949	-0.234573	-0.285685	1.46897	-0.71408	-0.256708	-0.415863	-0.284483	-0.784744	-0.24188	-0.430335	-0.398003	-0.30554	-0.472974	-0.465216	-0.327686	-0.895891	-0.697546	-0.551308	0.65656	-0.155169	-1.70727	-0.585088	-0.828693	1.17611	-0.220274	2.5754	-0.231874	-0.395252	-0.257785	-1.04221	-0.67539	4.74255	-0.27214	-0.809616
GAAGTAAGTGGACAGT-10	Bcells	-0.817887	-0.190499	-0.38949	-0.234573	-0.285685	-1.09059	0.763179	-0.256708	2.59297	2.39159	-0.784744	2.7249	-0.430335	-0.398003	-0.30554	-0.472974	-0.465216	-0.327686	1.40224	-0.697546	-0.551308	0.498521	-0.155169	0.682223	-0.585088	0.63399	-1.09639	-0.220274	1.89978	-0.231874	-0.395252	-0.257785	0.461194	1.00345	3.69314	2.45412	-0.809616
ATCGGATGTTGCATAC-7	Bcells	-0.817887	-0.190499	-0.38949	-0.234573	-0.285685	-1.09059	1.40092	-0.256708	-0.415863	4.24096	-0.784744	-0.24188	-0.430335	-0.398003	-0.30554	-0.472974	-0.465216	-0.327686	-0.895891	-0.697546	-0.551308	0.863664	-0.155169	-1.70727	-0.585088	-0.828693	1.27631	-0.220274	1.95633	-0.231874	-0.395252	-0.257785	1.11023	-0.67539	5.37952	-0.27214	-0.809616
TCCACCAAGACGCATG-12	Bcells	-0.817887	-0.190499	-0.38949	-0.234573	-0.285685	1.03703	-0.71408	-0.256708	-0.415863	-0.284483	-0.784744	3.84526	-0.430335	-0.398003	-0.30554	-0.472974	-0.465216	-0.327686	-0.895891	-0.697546	-0.551308	0.605187	-0.155169	0.552015	-0.585088	1.46473	-1.09639	3.64887	1.601	-0.231874	-0.395252	-0.257785	-1.04221	-0.67539	3.61251	3.07672	-0.809616
TCATTTGTCGGAAGGT-12	Bcells	-0.817887	-0.190499	-0.38949	-0.234573	-0.285685	1.12973	-0.71408	-0.256708	2.59042	-0.284483	1.52841	5.12743	-0.430335	-0.398003	-0.30554	-0.472974	-0.465216	-0.327686	1.62075	-0.697546	-0.551308	0.926238	-0.155169	0.525061	-0.585088	1.21638	-1.09639	-0.220274	1.45335	-0.231874	-0.395252	-0.257785	1.05979	-0.67539	-0.213148	-0.27214	-0.809616
TCATATCGTTTACGTG-4	Bcells	1.58201	-0.190499	-0.38949	-0.234573	-0.285685	-1.09059	1.31185	4.40195	-0.415863	-0.284483	-0.784744	-0.24188	-0.430335	-0.398003	-0.30554	-0.472974	2.1502	-0.327686	-0.895891	1.50181	-0.551308	-1.25299	-0.155169	-1.70727	-0.585088	-0.828693	1.38807	-0.220274	1.85096	-0.231874	-0.395252	-0.257785	-1.04221	-0.67539	-0.213148	3.46667	-0.809616
GGTAATCTCCTCTAAT-7	Bcells	-0.817887	-0.190499	-0.38949	-0.234573	-0.285685	0.952394	-0.71408	-0.256708	-0.415863	-0.284483	-0.784744	3.9873	-0.430335	-0.398003	-0.30554	-0.472974	-0.465216	-0.327686	-0.895891	-0.697546	-0.551308	0.531267	-0.155169	-1.70727	1.69515	-0.828693	1.13652	-0.220274	2.39863	-0.231874	-0.395252	-0.257785	-1.04221	-0.67539	-0.213148	-0.27214	-0.809616
CGTCCATTCAAAGGAT-9	Bcells	-0.817887	-0.190499	-0.38949	-0.234573	-0.285685	1.69599	-0.71408	-0.256708	2.39168	-0.284483	0.95908	4.39621	-0.430335	-0.398003	-0.30554	-0.472974	-0.465216	-0.327686	0.991485	-0.697546	0.657895	0.381342	-0.155169	0.390588	-0.585088	-0.828693	0.184383	-0.220274	2.18636	-0.231874	-0.395252	-0.257785	0.920832	-0.67539	-0.213148	-0.27214	-0.809616
TGCTTGCTCTCATGCC-10	Bcells	0.791796	-0.190499	-0.38949	-0.234573	-0.285685	0.687065	-0.71408	-0.256708	2.25115	-0.284483	-0.784744	-0.24188	-0.430335	-0.398003	-0.30554	-0.472974	1.15662	-0.327686	0.897018	-0.697546	-0.551308	0.115446	-0.155169	0.351655	-0.585088	0.985586	-0.0630365	-0.220274	1.62197	-0.231874	-0.395252	-0.257785	-1.04221	-0.67539	3.10883	2.04631	0.320518
ACCCAAATCGCCATAA-5	Bcells	-0.817887	-0.190499	-0.38949	-0.234573	-0.285685	0.858075	-0.71408	4.36802	-0.415863	3.35417	-0.784744	-0.24188	-0.430335	-0.398003	-0.30554	-0.472974	2.12787	-0.327686	-0.895891	1.13709	-0.551308	0.772368	-0.155169	0.251935	-0.585088	-0.828693	1.44449	-0.220274	-0.545616	-0.231874	-0.395252	-0.257785	-1.04221	-0.67539	-0.213148	-0.27214	-0.809616
ATGTCTTTCCGATAGT-12	Bcells	1.07387	-0.190499	-0.38949	-0.234573	-0.285685	1.23936	-0.71408	-0.256708	2.66929	-0.284483	0.9257	3.57008	-0.430335	-0.398003	-0.30554	-0.472974	-0.465216	-0.327686	0.96135	-0.697546	0.634748	0.542949	-0.155169	0.514814	-0.585088	1.05068	-1.09639	-0.220274	1.69975	-0.231874	-0.395252	-0.257785	0.889489	1.06029	-0.213148	2.54642	-0.809616
CCAATGAAGCCTGTGC-10	Bcells	-0.817887	-0.190499	-0.38949	-0.234573	-0.285685	0.55077	0.97779	-0.256708	-0.415863	-0.284483	1.11003	-0.24188	-0.430335	-0.398003	-0.30554	-0.472974	-0.465216	-0.327686	0.759554	-0.697546	-0.551308	0.687947	-0.155169	0.527134	-0.585088	-0.828693	-1.09639	-0.220274	1.9002	-0.231874	-0.395252	-0.257785	-1.04221	-0.67539	-0.213148	4.24953	-0.809616
TGGGCTGGTACTAACC-11	Bcells	-0.817887	-0.190499	-0.38949	-0.234573	-0.285685	0.0661897	0.478297	-0.256708	1.8363	-0.284483	-0.784744	4.05709	-0.430335	-0.398003	-0.30554	-0.472974	-0.465216	-0.327686	-0.895891	-0.697546	-0.551308	0.799814	-0.155169	0.798099	-0.585088	1.29079	0.176363	-0.220274	1.72427	-0.231874	-0.395252	-0.257785	-1.04221	-0.67539	3.87844	3.26904	0.582339
ATTCACTCAACAACAA-4	Bcells	-0.817887	-0.190499	-0.38949	-0.234573	-0.285685	1.56004	1.40906	3.12157	-0.415863	-0.284483	-0.784744	-0.24188	-0.430335	-0.398003	-0.30554	-0.472974	1.78902	-0.327686	-0.895891	-0.697546	-0.551308	-1.25299	-0.155169	-1.70727	-0.585088	-0.828693	0.649991	-0.220274	1.51999	-0.231874	-0.395252	-0.257785	0.734843	-0.67539	-0.213148	-0.27214	-0.809616
CAGGTATTCATACGAC-2	Bcells	-0.817887	-0.190499	-0.38949	-0.234573	-0.285685	1.29511	1.90502	4.06671	2.2847	3.76364	-0.784744	-0.24188	-0.430335	-0.398003	-0.30554	-0.472974	-0.465216	-0.327686	-0.895891	-0.697546	-0.551308	0.319069	-0.155169	0.472413	-0.585088	-0.828693	-1.09639	-0.220274	2.3634	-0.231874	-0.395252	-0.257785	-1.04221	-0.67539	-0.213148	-0.27214	-0.809616
AGGAGGTGTAGTGTGG-7	Bcells	-0.817887	-0.190499	-0.38949	-0.234573	-0.285685	0.984154	-0.71408	4.62265	-0.415863	-0.284483	-0.784744	-0.24188	-0.430335	-0.398003	-0.30554	-0.472974	-0.465216	-0.327686	-0.895891	-0.697546	1.10948	0.559005	-0.155169	0.378696	-0.585088	-0.828693	0.662698	-0.220274	-0.545616	-0.231874	-0.395252	-0.257785	-1.04221	-0.67539	5.44189	4.3822	-0.809616
CTGTAGAAGGGAGAAT-2	Bcells	-0.817887	-0.190499	-0.38949	-0.234573	-0.285685	0.869201	1.68796	3.65158	-0.415863	-0.284483	-0.784744	-0.24188	-0.430335	-0.398003	-0.30554	-0.472974	-0.465216	-0.327686	-0.895891	-0.697546	-0.551308	-1.25299	-0.155169	0.263121	-0.585088	-0.828693	0.565234	-0.220274	-0.545616	-0.231874	-0.395252	-0.257785	-1.04221	-0.67539	-0.213148	3.45592	-0.809616
CCTCTCCCAACATCGT-2	Bcells	1.17841	-0.190499	-0.38949	-0.234573	-0.285685	1.59706	-0.71408	4.35695	-0.415863	3.34395	-0.784744	-0.24188	-0.430335	-0.398003	-0.30554	-0.472974	-0.465216	-0.327686	1.06397	-0.697546	-0.551308	-1.25299	-0.155169	0.246431	-0.585088	-0.828693	0.865123	-0.220274	1.82382	-0.231874	-0.395252	-0.257785	-1.04221	-0.67539	-0.213148	-0.27214	0.99224
GTTCCGTCATCCTGTC-8	Bcells	-0.817887	-0.190499	-0.38949	-0.234573	-0.285685	1.70033	-0.71408	4.12693	-0.415863	-0.284483	-0.784744	-0.24188	-0.430335	-0.398003	-0.30554	-0.472974	-0.465216	-0.327686	-0.895891	-0.697546	-0.551308	-1.25299	-0.155169	-1.70727	-0.585088	1.41475	1.08377	-0.220274	-0.545616	-0.231874	-0.395252	-0.257785	-1.04221	-0.67539	-0.213148	-0.27214	-0.809616
CTATAGGGTCATAACC-3	Bcells	-0.817887	-0.190499	-0.38949	-0.234573	-0.285685	0.892199	0.954637	3.69744	2.01297	2.73841	-0.784744	-0.24188	-0.430335	-0.398003	-0.30554	-0.472974	-0.465216	-0.327686	-0.895891	-0.697546	-0.551308	0.160889	-0.155169	-1.70727	-0.585088	-0.828693	1.15532	-0.220274	2.59102	-0.231874	-0.395252	-0.257785	-1.04221	-0.67539	4.19941	4.43389	-0.809616
ACATTTCTCCAAGAGG-5	Bcells	-0.817887	-0.190499	-0.38949	-0.234573	-0.285685	1.05681	-0.71408	-0.256708	-0.415863	3.72526	-0.784744	-0.24188	-0.430335	-0.398003	-0.30554	-0.472974	-0.465216	-0.327686	-0.895891	-0.697546	-0.551308	-1.25299	-0.155169	0.826512	-0.585088	-0.828693	1.04034	-0.220274	2.52734	-0.231874	-0.395252	-0.257785	-1.04221	-0.67539	5.63993	-0.27214	-0.809616
CATCCACTCGAGAGCA-10	Bcells	0.846233	-0.190499	-0.38949	-0.234573	-0.285685	0.529264	-0.71408	2.97367	3.1168	2.7402	-0.784744	5.25789	-0.430335	-0.398003	-0.30554	-0.472974	1.69033	-0.327686	0.737863	-0.697546	-0.551308	0.479552	-0.155169	-0.0786546	-0.585088	-0.828693	-1.09639	-0.220274	1.42956	-0.231874	-0.395252	-0.257785	0.657043	-0.67539	5.78365	2.80927	-0.809616
CCTAACCCAGGCTATT-3	Bcells	1.23961	-0.190499	-0.38949	-0.234573	-0.285685	-1.09059	-0.71408	-0.256708	-0.415863	3.45519	-0.784744	-0.24188	-0.430335	2.44696	-0.30554	-0.472974	-0.465216	-0.327686	1.12406	-0.697546	-0.551308	-1.25299	-0.155169	0.306329	-0.585088	-0.828693	0.601671	-0.220274	1.89646	-0.231874	-0.395252	-0.257785	-1.04221	-0.67539	-0.213148	-0.27214	-0.809616
ACTACGAGTTTGCAGT-1	Bcells	-0.817887	-0.190499	-0.38949	-0.234573	-0.285685	1.23407	1.30025	4.81516	-0.415863	-0.284483	-0.784744	-0.24188	-0.430335	-0.398003	-0.30554	-0.472974	-0.465216	-0.327686	-0.895891	-0.697546	-0.551308	0.777269	-0.155169	-1.70727	-0.585088	-0.828693	0.560492	-0.220274	1.83724	-0.231874	-0.395252	-0.257785	-1.04221	-0.67539	5.11332	-0.27214	-0.809616
AGGACTTTCCATTCAT-4	Bcells	-0.817887	-0.190499	-0.38949	-0.234573	-0.285685	1.02678	1.69255	4.70858	-0.415863	2.98397	-0.784744	-0.24188	-0.430335	-0.398003	-0.30554	-0.472974	-0.465216	-0.327686	0.869536	-0.697546	-0.551308	0.275743	-0.155169	0.0526044	-0.585088	0.957777	0.883173	-0.220274	2.30131	-0.231874	-0.395252	-0.257785	-1.04221	1.37509	4.55786	-0.27214	-0.809616
GATCGTATCCGAGCTG-10	Bcells	-0.817887	-0.190499	-0.38949	-0.234573	-0.285685	0.677531	-0.71408	2.55706	2.55794	-0.284483	-0.784744	-0.24188	-0.430335	-0.398003	-0.30554	-0.472974	-0.465216	-0.327686	1.37844	-0.697546	-0.551308	0.612019	-0.155169	0.285587	-0.585088	0.611328	-1.09639	-0.220274	1.87131	-0.231874	-0.395252	-0.257785	-1.04221	0.977439	3.63262	2.41188	0.498712
CCCTTAGCAGGTGGAT-6	Bcells	-0.817887	-0.190499	-0.38949	-0.234573	-0.285685	-1.09059	1.56406	4.15082	-0.415863	3.84239	-0.784744	4.33331	-0.430335	-0.398003	-0.30554	-0.472974	-0.465216	-0.327686	1.3332	-0.697546	1.21786	0.677245	-0.155169	0.514814	-0.585088	-0.828693	-1.09639	-0.220274	-0.545616	-0.231874	-0.395252	-0.257785	-1.04221	-0.67539	-0.213148	3.93213	-0.809616
TCGTCCAAGACGAAGA-12	Bcells	-0.817887	-0.190499	-0.38949	-0.234573	-0.285685	0.800022	-0.71408	-0.256708	2.42062	-0.284483	-0.784744	4.88865	-0.430335	-0.398003	-0.30554	-0.472974	-0.465216	-0.327686	1.22826	-0.697546	-0.551308	0.398193	-0.155169	0.784534	-0.585088	0.732112	-1.09639	-0.220274	1.31914	-0.231874	-0.395252	-0.257785	-1.04221	1.11607	-0.213148	2.637	-0.809616
GTTGTCCCAATGAAAC-11	Bcells	-0.817887	-0.190499	-0.38949	-0.234573	-0.285685	0.844676	-0.71408	1.97046	-0.415863	-0.284483	0.89895	3.52044	-0.430335	-0.398003	-0.30554	-0.472974	-0.465216	-0.327686	0.575134	0.353905	-0.551308	0.80527	-0.155169	0.335816	-0.585088	1.02621	-1.09639	-0.220274	1.23282	-0.231874	-0.395252	-0.257785	0.864332	1.03315	2.83087	3.40927	-0.809616
TTCTCTCTCTCATTAC-9	Bcells	-0.817887	-0.190499	-0.38949	-0.234573	-0.285685	1.70333	-0.71408	-0.256708	2.47802	-0.284483	1.02354	3.0008	-0.430335	-0.398003	-0.30554	-0.472974	-0.465216	-0.327686	0.683987	-0.697546	-0.551308	0.431606	-0.155169	0.724884	-0.585088	1.13992	-1.09639	-0.220274	1.36442	-0.231874	-0.395252	-0.257785	0.601006	-0.67539	4.05642	-0.27214	-0.809616
GTAATCGCAATAGAGT-1	Bcells	-0.817887	-0.190499	-0.38949	-0.234573	-0.285685	1.07319	-0.71408	3.32478	-0.415863	-0.284483	1.28845	-0.24188	-0.430335	-0.398003	-0.30554	-0.472974	1.92461	-0.327686	-0.895891	0.993277	0.886287	0.826912	-0.155169	-1.70727	-0.585088	-0.828693	1.51939	-0.220274	-0.545616	-0.231874	-0.395252	-0.257785	-1.04221	-0.67539	5.68457	-0.27214	-0.809616
GGGTTATTCGACATCA-12	Bcells	-0.817887	-0.190499	-0.38949	-0.234573	-0.285685	1.51788	-0.71408	2.74517	2.9372	-0.284483	1.36915	-0.24188	-0.430335	-0.398003	-0.30554	-0.472974	-0.465216	-0.327686	1.20299	-0.697546	-0.551308	0.564486	-0.155169	0.75907	-0.585088	-0.828693	-1.09639	-0.220274	2.32576	-0.231874	-0.395252	-0.257785	0.53685	-0.67539	-0.213148	-0.27214	-0.809616
CTTTCGGCACCGTCTT-1	Bcells	-0.817887	-0.190499	-0.38949	-0.234573	-0.285685	-1.09059	-0.71408	3.93836	-0.415863	-0.284483	-0.784744	-0.24188	-0.430335	-0.398003	-0.30554	-0.472974	-0.465216	-0.327686	-0.895891	-0.697546	-0.551308	-1.25299	-0.155169	0.407704	-0.585088	-0.828693	-1.09639	-0.220274	2.47337	-0.231874	-0.395252	-0.257785	1.1645	-0.67539	-0.213148	3.72947	-0.809616
CGGCAGTTCGTTCGCT-6	Bcells	-0.817887	-0.190499	-0.38949	-0.234573	-0.285685	-1.09059	1.90067	4.05839	-0.415863	-0.284483	-0.784744	-0.24188	-0.430335	-0.398003	-0.30554	-0.472974	-0.465216	-0.327686	1.28646	-0.697546	1.18075	-1.25299	-0.155169	-1.70727	-0.585088	-0.828693	-1.09639	-0.220274	-0.545616	-0.231874	2.76938	-0.257785	-1.04221	-0.67539	-0.213148	3.84396	1.19679
AGAGCAGGTCTCCTGT-5	Bcells	1.5476	-0.190499	-0.38949	-0.234573	-0.285685	-1.09059	-0.71408	5.51953	-0.415863	-0.284483	-0.784744	-0.24188	-0.430335	-0.398003	-0.30554	-0.472974	-0.465216	-0.327686	-0.895891	-0.697546	-0.551308	-1.25299	-0.155169	-1.70727	-0.585088	-0.828693	-1.09639	-0.220274	-0.545616	-0.231874	-0.395252	-0.257785	-1.04221	-0.67539	-0.213148	-0.27214	-0.809616
CAGCGTGAGCGCCTCA-9	Bcells	-0.817887	-0.190499	-0.38949	-0.234573	-0.285685	0.988853	-0.71408	-0.256708	3.11471	-0.284483	-0.784744	-0.24188	-0.430335	-0.398003	-0.30554	-0.472974	-0.465216	-0.327686	1.35662	-0.697546	-0.551308	0.375183	-0.155169	0.658702	-0.585088	1.07398	-1.09639	-0.220274	-0.545616	-0.231874	-0.395252	-0.257785	0.535267	-0.67539	-0.213148	3.97629	-0.809616
TTTGGAGAGAATAACC-8	Bcells	-0.817887	-0.190499	-0.38949	-0.234573	-0.285685	1.46606	1.53667	-0.256708	-0.415863	3.79278	-0.784744	-0.24188	-0.430335	-0.398003	-0.30554	-0.472974	-0.465216	-0.327686	-0.895891	1.91614	1.19659	-1.25299	-0.155169	0.488098	-0.585088	-0.828693	-1.09639	-0.220274	-0.545616	-0.231874	-0.395252	-0.257785	1.24838	-0.67539	-0.213148	-0.27214	-0.809616
CGTCAAAGTCAACCTA-3	Bcells	-0.817887	-0.190499	-0.38949	-0.234573	-0.285685	-1.09059	-0.71408	-0.256708	-0.415863	-0.284483	-0.784744	6.24849	-0.430335	1.85702	-0.30554	1.89141	-0.465216	-0.327686	-0.895891	1.13882	-0.551308	0.450499	-0.155169	-0.111217	-0.585088	-0.828693	0.557359	-0.220274	1.39007	-0.231874	-0.395252	-0.257785	0.623068	-0.67539	-0.213148	-0.27214	0.99902
AGGGTTTGTCTACAAC-3	Bcells	-0.817887	-0.190499	-0.38949	-0.234573	-0.285685	1.66553	-0.71408	-0.256708	-0.415863	-0.284483	-0.784744	-0.24188	-0.430335	-0.398003	-0.30554	-0.472974	-0.465216	-0.327686	-0.895891	-0.697546	-0.551308	-1.25299	-0.155169	0.468214	-0.585088	-0.828693	1.05436	-0.220274	-0.545616	-0.231874	-0.395252	-0.257785	1.22763	-0.67539	-0.213148	-0.27214	-0.809616
CTGTACCTCTGGCCGA-8	Bcells	-0.817887	-0.190499	-0.38949	-0.234573	-0.285685	-1.09059	1.50497	4.77995	-0.415863	-0.284483	-0.784744	4.21464	-0.430335	-0.398003	-0.30554	-0.472974	-0.465216	-0.327686	-0.895891	-0.697546	-0.551308	0.62718	-0.155169	0.457179	-0.585088	-0.828693	1.04496	-0.220274	2.53399	-0.231874	-0.395252	-0.257785	1.21612	-0.67539	-0.213148	-0.27214	1.18661
TCAGCAAGTGTACAGG-6	Bcells	1.81766	-0.190499	-0.38949	-0.234573	-0.285685	1.85047	-0.71408	-0.256708	-0.415863	-0.284483	-0.784744	5.52327	-0.430335	-0.398003	-0.30554	-0.472974	-0.465216	-0.327686	-0.895891	-0.697546	-0.551308	-1.25299	-0.155169	-1.70727	-0.585088	-0.828693	1.07874	-0.220274	-0.545616	-0.231874	-0.395252	-0.257785	-1.04221	-0.67539	-0.213148	3.89815	-0.809616
GCAGTTAAGGTCTACT-11	Bcells	-0.817887	-0.190499	-0.38949	-0.234573	-0.285685	0.597904	-0.71408	2.00972	2.11739	-0.284483	-0.784744	-0.24188	-0.430335	-0.398003	-0.30554	-0.472974	-0.465216	-0.327686	0.596333	-0.697546	-0.551308	0.612839	-0.155169	0.684566	-0.585088	0.681317	-1.09639	-0.220274	1.25845	-0.231874	-0.395252	-0.257785	-1.04221	-0.67539	3.81954	2.54233	0.244213
CATTGTTCATCTCATT-3	Bcells	-0.817887	-0.190499	-0.38949	-0.234573	-0.285685	1.3853	1.55478	2.97558	2.56186	2.74199	-0.784744	-0.24188	-0.430335	-0.398003	-0.30554	-0.472974	1.6916	-0.327686	0.738829	0.828419	-0.551308	-1.25299	-0.155169	-0.077692	-0.585088	-0.828693	1.00282	-0.220274	1.8745	-0.231874	-0.395252	-0.257785	0.658047	-0.67539	5.1966	2.81109	-0.809616
CTAGGTACAGAAGCTG-2	Bcells	-0.817887	-0.190499	-0.38949	-0.234573	-0.285685	0.951295	-0.71408	-0.256708	2.09947	2.84607	-0.784744	3.22875	-0.430335	-0.398003	-0.30554	-0.472974	-0.465216	-0.327686	-0.895891	-0.697546	-0.551308	-1.25299	-0.155169	0.345659	-0.585088	-0.828693	1.13557	-0.220274	1.94416	-0.231874	-0.395252	-0.257785	-1.04221	-0.67539	-0.213148	-0.27214	-0.809616
ATGCATGAGTTGCCCG-6	Bcells	1.17841	-0.190499	-0.38949	-0.234573	-0.285685	1.71799	1.28891	-0.256708	2.49951	-0.284483	-0.784744	3.78072	-0.430335	2.36233	-0.30554	-0.472974	-0.465216	-0.327686	-0.895891	-0.697546	-0.551308	0.444113	-0.155169	0.246431	1.58377	-0.828693	0.55116	-0.220274	1.82382	-0.231874	-0.395252	-0.257785	-1.04221	-0.67539	-0.213148	-0.27214	-0.809616
ATCCCTGAGCATCTTG-6	Bcells	1.35604	-0.190499	-0.38949	-0.234573	-0.285685	1.02551	-0.71408	-0.256708	-0.415863	-0.284483	-0.784744	4.13867	1.75825	-0.398003	-0.30554	-0.472974	-0.465216	-0.327686	-0.895891	-0.697546	-0.551308	-1.25299	-0.155169	-1.70727	-0.585088	-0.828693	0.697766	-0.220274	2.48879	-0.231874	-0.395252	-0.257785	-1.04221	-0.67539	-0.213148	4.46174	-0.809616
GCTTGGGGTATCAAGA-12	Bcells	-0.817887	4.80335	-0.38949	-0.234573	-0.285685	0.719819	0.782299	-0.256708	2.07467	-0.284483	0.497142	3.50585	-0.430335	-0.398003	-0.30554	-0.472974	-0.465216	-0.327686	1.04882	-0.697546	-0.551308	0.877565	-0.155169	0.483057	-0.585088	-0.828693	-1.09639	-0.220274	1.66191	-0.231874	-0.395252	-0.257785	0.480652	1.02518	-0.213148	-0.27214	-0.809616
ACATCCCAGATAGGGA-12	Bcells	-0.817887	-0.190499	-0.38949	-0.234573	-0.285685	-1.09059	-0.71408	-0.256708	2.86991	-0.284483	-0.784744	4.74283	-0.430335	-0.398003	-0.30554	-0.472974	-0.465216	-0.327686	0.941476	-0.697546	-0.551308	0.764314	-0.155169	0.340168	-0.585088	-0.828693	-1.09639	-0.220274	1.9375	-0.231874	-0.395252	-0.257785	-1.04221	-0.67539	-0.213148	2.5102	-0.809616
GGGTGAACAAATGAGT-2	Bcells	-0.817887	-0.190499	-0.38949	-0.234573	-0.285685	1.21741	1.66494	4.78178	-0.415863	-0.284483	-0.784744	4.53591	-0.430335	-0.398003	-0.30554	-0.472974	-0.465216	-0.327686	-0.895891	-0.697546	-0.551308	-1.25299	-0.155169	-1.70727	-0.585088	-0.828693	-1.09639	-0.220274	2.53511	-0.231874	-0.395252	-0.257785	-1.04221	-0.67539	-0.213148	3.41404	-0.809616
CCGAACGTCATGCTAG-1	Bcells	-0.817887	4.18073	-0.38949	-0.234573	-0.285685	-1.09059	0.783693	-0.256708	-0.415863	3.49928	0.892657	-0.24188	-0.430335	-0.398003	-0.30554	-0.472974	1.94576	-0.327686	0.569636	0.670482	0.611836	0.0160521	-0.155169	-0.246353	-0.585088	0.654302	0.135598	-0.220274	1.66362	-0.231874	-0.395252	-0.257785	1.08349	-0.67539	-0.213148	-0.27214	1.2118
CCTTGTGAGAGTCTGG-10	Bcells	-0.817887	-0.190499	-0.38949	-0.234573	-0.285685	0.80579	-0.71408	-0.256708	-0.415863	-0.284483	-0.784744	4.12997	-0.430335	-0.398003	-0.30554	-0.472974	-0.465216	-0.327686	0.652171	-0.697546	-0.551308	0.830828	-0.155169	0.946784	-0.585088	1.32672	-1.09639	-0.220274	1.76674	-0.231874	-0.395252	-0.257785	0.947123	-0.67539	3.97044	2.64764	-0.809616
GTGTTAGGTCTTTATC-10	Bcells	-0.817887	-0.190499	-0.38949	-0.234573	-0.285685	0.536329	-0.71408	-0.256708	2.4263	-0.284483	-0.784744	3.12601	-0.430335	-0.398003	-0.30554	-0.472974	-0.465216	-0.327686	0.744989	-0.697546	-0.551308	0.485884	-0.155169	0.750994	-0.585088	0.619943	-1.09639	-0.220274	1.76432	-0.231874	-0.395252	-0.257785	0.446755	-0.67539	2.73137	4.37899	-0.809616
AATCGTGGTACTGCCG-4	Bcells	1.41654	-0.190499	-0.38949	-0.234573	-0.285685	-1.09059	1.52784	-0.256708	-0.415863	-0.284483	1.72605	-0.24188	-0.430335	-0.398003	-0.30554	-0.472974	-0.465216	-0.327686	-0.895891	-0.697546	-0.551308	-1.25299	-0.155169	-1.70727	-0.585088	-0.828693	0.747693	-0.220274	-0.545616	-0.231874	-0.395252	-0.257785	-1.04221	-0.67539	-0.213148	4.99235	-0.809616
TAGACCAAGAGCCTGA-9	Bcells	0.686858	-0.190499	-0.38949	-0.234573	-0.285685	-1.09059	0.795712	2.66429	3.05287	-0.284483	-0.784744	4.7474	-0.430335	-0.398003	-0.30554	-0.472974	-0.465216	-0.327686	0.581396	-0.697546	-0.551308	0.0262353	-0.155169	0.496854	-0.585088	0.666202	-1.09639	-0.220274	2.12753	-0.231874	-0.395252	-0.257785	0.494303	-0.67539	4.75814	3.19739	-0.809616
GGTCTGGAGACGCATG-11	Bcells	-0.817887	-0.190499	-0.38949	-0.234573	-0.285685	1.1878	-0.71408	-0.256708	2.32556	-0.284483	1.08026	5.59114	-0.430335	-0.398003	-0.30554	-0.472974	-0.465216	-0.327686	0.379947	-0.697546	-0.551308	0.854954	-0.155169	0.129866	-0.585088	1.03621	-0.0238626	-0.220274	1.68245	-0.231874	-0.395252	-0.257785	1.03418	-0.67539	-0.213148	2.80111	-0.809616
ACATGCAGTCTAGGCC-12	Bcells	0.701337	-0.190499	-0.38949	-0.234573	-0.285685	-1.09059	-0.71408	-0.256708	2.3424	-0.284483	-0.784744	4.32706	-0.430335	-0.398003	-0.30554	-0.472974	-0.465216	-0.327686	-0.895891	-0.697546	-0.551308	0.352655	-0.155169	0.357193	-0.585088	1.04766	-1.09639	-0.220274	1.95815	-0.231874	-0.395252	-0.257785	-1.04221	-0.67539	5.80268	3.22514	-0.809616
AGCTTCCCAGCACAGA-6	Bcells	1.10053	-0.190499	-0.38949	-0.234573	-0.285685	-1.09059	1.21077	4.20344	-0.415863	-0.284483	-0.784744	-0.24188	-0.430335	-0.398003	-0.30554	-0.472974	2.51092	-0.327686	-0.895891	-0.697546	0.943498	-1.25299	-0.155169	0.170218	-0.585088	-0.828693	0.98482	-0.220274	2.18149	-0.231874	-0.395252	-0.257785	0.91671	-0.67539	-0.213148	-0.27214	0.921951
CTCAGGGTCTGCTTAT-6	Bcells	1.39936	-0.190499	-0.38949	-0.234573	-0.285685	2.03627	-0.71408	-0.256708	-0.415863	-0.284483	-0.784744	-0.24188	-0.430335	-0.398003	-0.30554	-0.472974	-0.465216	-0.327686	-0.895891	-0.697546	-0.551308	-1.25299	-0.155169	0.837539	-0.585088	-0.828693	0.733511	-0.220274	2.08607	-0.231874	-0.395252	-0.257785	1.22184	-0.67539	-0.213148	-0.27214	-0.809616
AACGTCAGTCCTATAG-2	Bcells	-0.817887	-0.190499	-0.38949	-0.234573	-0.285685	1.28674	1.73641	4.05012	2.27245	3.06136	1.28376	-0.24188	-0.430335	-0.398003	-0.30554	-0.472974	-0.465216	-0.327686	-0.895891	1.54067	-0.551308	0.311939	-0.155169	0.682918	-0.585088	-0.828693	0.422845	-0.220274	-0.545616	-0.231874	-0.395252	-0.257785	0.837471	-0.67539	-0.213148	3.13645	-0.809616
ACGTAACTCATGCAGT-5	Bcells	-0.817887	-0.190499	-0.38949	-0.234573	-0.285685	1.14752	1.81778	4.20662	-0.415863	4.30201	-0.784744	-0.24188	-0.430335	-0.398003	-0.30554	-0.472974	-0.465216	-0.327686	-0.895891	-0.697546	-0.551308	0.379279	-0.155169	0.171795	-0.585088	1.07877	1.11795	-0.220274	2.63895	-0.231874	-0.395252	-0.257785	1.53446	-0.67539	-0.213148	-0.27214	-0.809616
TCATGGAGTATGTCTG-9	Bcells	-0.817887	-0.190499	-0.38949	-0.234573	-0.285685	-1.09059	0.870536	-0.256708	2.43301	-0.284483	0.989915	4.7026	-0.430335	-0.398003	-0.30554	-0.472974	-0.465216	-0.327686	0.654609	-0.697546	-0.551308	0.991629	-0.155169	0.201872	-0.585088	-0.828693	0.513583	-0.220274	1.32891	-0.231874	-0.395252	-0.257785	0.949736	-0.67539	-0.213148	-0.27214	-0.809616
CTTCCGAAGCGAACTG-5	Bcells	-0.817887	-0.190499	-0.38949	-0.234573	-0.285685	1.32624	1.77712	4.56302	-0.415863	-0.284483	-0.784744	-0.24188	-0.430335	-0.398003	-0.30554	-0.472974	-0.465216	-0.327686	-0.895891	-0.697546	-0.551308	-1.25299	-0.155169	0.722631	-0.585088	-0.828693	0.952737	-0.220274	-0.545616	-0.231874	2.59594	-0.257785	1.10323	-0.67539	-0.213148	-0.27214	-0.809616
AACCTTTGTGGTTTAC-10	Bcells	0.570726	-0.190499	-0.38949	-0.234573	-0.285685	1.10109	-0.71408	-0.256708	3.14346	-0.284483	-0.784744	4.04822	-0.430335	-0.398003	-0.30554	-0.472974	-0.465216	-0.327686	-0.895891	-0.697546	-0.551308	0.881817	-0.155169	0.677971	-0.585088	0.55083	-1.09639	-0.220274	1.79498	-0.231874	-0.395252	-0.257785	0.747822	-0.67539	3.47105	4.08311	-0.809616
GAGATGGGTTGAGTCT-7	Bcells	-0.817887	-0.190499	-0.38949	-0.234573	-0.285685	1.0901	1.91826	4.0921	-0.415863	3.78742	-0.784744	-0.24188	-0.430335	-0.398003	-0.30554	-0.472974	-0.465216	-0.327686	1.30351	-0.697546	-0.551308	-1.25299	-0.155169	0.485212	-0.585088	-0.828693	1.38725	-0.220274	2.11341	-0.231874	-0.395252	-0.257785	-1.04221	-0.67539	5.73065	-0.27214	-0.809616
CATCAAGCATTACGGT-1	Bcells	-0.817887	-0.190499	-0.38949	-0.234573	-0.285685	1.0528	1.71955	4.45163	2.24853	3.71777	-0.784744	-0.24188	-0.430335	-0.398003	-0.30554	-0.472974	-0.465216	-0.327686	0.895256	-0.697546	-0.551308	-1.25299	-0.155169	0.0782436	-0.585088	-0.828693	0.905379	-0.220274	2.33324	-0.231874	-0.395252	-0.257785	-1.04221	-0.67539	-0.213148	5.09042	-0.809616
GACCCAGGTAGGAAAG-2	Bcells	-0.817887	-0.190499	-0.38949	-0.234573	-0.285685	1.07877	-0.71408	3.33569	2.28676	3.76626	1.29477	-0.24188	-0.430335	-0.398003	-0.30554	-0.472974	-0.465216	-0.327686	-0.895891	-0.697546	0.890667	0.641635	-0.155169	0.473819	-0.585088	-0.828693	0.927539	-0.220274	1.65091	-0.231874	-0.395252	-0.257785	-1.04221	1.43481	-0.213148	3.85457	-0.809616
ACTATCTCAGGACAGT-11	Bcells	0.365826	-0.190499	-0.38949	-0.234573	-0.285685	0.405702	0.473603	-0.256708	2.36951	2.50948	1.18423	3.84579	-0.430335	-0.398003	-0.30554	-0.472974	-0.465216	-0.327686	0.976583	-0.697546	-0.551308	0.881132	-0.155169	0.278033	-0.585088	0.698427	-1.09639	-0.220274	1.27889	-0.231874	-0.395252	-0.257785	0.905333	-0.67539	-0.213148	2.97244	-0.809616
TATGTTCTCATCGTAG-4	Bcells	-0.817887	-0.190499	-0.38949	-0.234573	-0.285685	-1.09059	1.23725	4.69083	-0.415863	3.25037	-0.784744	-0.24188	-0.430335	-0.398003	-0.30554	-0.472974	-0.465216	-0.327686	-0.895891	-0.697546	-0.551308	-1.25299	-0.155169	-1.70727	-0.585088	1.10339	0.821992	-0.220274	2.4795	-0.231874	-0.395252	-0.257785	0.943657	-0.67539	-0.213148	-0.27214	-0.809616
GGAGCAAGTGAGTAAT-9	Bcells	-0.817887	-0.190499	-0.38949	-0.234573	-0.285685	0.558829	-0.71408	-0.256708	2.60588	2.7954	1.54031	-0.24188	-0.430335	-0.398003	-0.30554	-0.472974	-0.465216	-0.327686	0.767681	-0.697546	-0.551308	0.506034	-0.155169	0.53551	-0.585088	1.22689	-1.09639	-0.220274	-0.545616	-0.231874	-0.395252	-0.257785	-1.04221	1.25679	-0.213148	2.86551	-0.809616
TCCCAGTTCCCATAGA-11	Bcells	-0.817887	-0.190499	-0.38949	-0.234573	-0.285685	0.607892	-0.71408	-0.256708	2.86013	-0.284483	0.766878	4.65234	-0.430335	-0.398003	-0.30554	-0.472974	-0.465216	-0.327686	0.817166	-0.697546	-0.551308	0.549904	-0.155169	0.368218	-0.585088	1.1222	-1.09639	-0.220274	1.7852	-0.231874	-0.395252	-0.257785	0.367773	-0.67539	-0.213148	3.36408	-0.809616
TTGCATTAGAAACTGT-5	Bcells	-0.817887	-0.190499	-0.38949	-0.234573	-0.285685	-1.09059	1.46195	-0.256708	-0.415863	-0.284483	-0.784744	-0.24188	-0.430335	-0.398003	-0.30554	-0.472974	-0.465216	-0.327686	-0.895891	-0.697546	-0.551308	-1.25299	-0.155169	-1.70727	-0.585088	-0.828693	1.51405	-0.220274	2.02852	-0.231874	-0.395252	-0.257785	-1.04221	-0.67539	-0.213148	3.74368	-0.809616
AGAAATGAGCGCCTTG-3	Bcells	-0.817887	-0.190499	-0.38949	-0.234573	-0.285685	-1.09059	-0.71408	4.85351	-0.415863	3.39976	-0.784744	-0.24188	-0.430335	-0.398003	-0.30554	-0.472974	-0.465216	-0.327686	-0.895891	-0.697546	-0.551308	-1.25299	-0.155169	0.64921	-0.585088	-0.828693	1.07624	-0.220274	1.86027	-0.231874	-0.395252	-0.257785	1.02758	-0.67539	-0.213148	-0.27214	-0.809616
ACAGGGAGTGAGCAGT-1	Bcells	-0.817887	-0.190499	-0.38949	-0.234573	-0.285685	0.904092	-0.71408	3.72116	-0.415863	-0.284483	-0.784744	-0.24188	-0.430335	-0.398003	-0.30554	-0.472974	-0.465216	-0.327686	-0.895891	-0.697546	-0.551308	0.813106	-0.155169	0.298201	-0.585088	1.20708	1.09488	-0.220274	-0.545616	-0.231874	-0.395252	-0.257785	-1.04221	-0.67539	-0.213148	-0.27214	-0.809616
CAAGAGGCAAATTAGG-2	Bcells	1.27642	-0.190499	-0.38949	-0.234573	-0.285685	-1.09059	-0.71408	3.80875	-0.415863	3.5221	-0.784744	-0.24188	-0.430335	-0.398003	-0.30554	-0.472974	-0.465216	-0.327686	-0.895891	-0.697546	-0.551308	-1.25299	-0.155169	0.342357	-0.585088	-0.828693	0.632054	-0.220274	-0.545616	-0.231874	-0.395252	-0.257785	1.09632	-0.67539	-0.213148	-0.27214	-0.809616
TACCTCGTCCCATGGG-11	Bcells	-0.817887	-0.190499	-0.38949	-0.234573	-0.285685	0.924543	0.511453	-0.256708	2.60744	-0.284483	-0.784744	-0.24188	-0.430335	-0.398003	-0.30554	-0.472974	-0.465216	-0.327686	0.864545	-0.697546	-0.551308	0.506944	-0.155169	0.79088	-0.585088	0.738231	-1.09639	-0.220274	1.32645	-0.231874	-0.395252	-0.257785	0.205012	0.717375	-0.213148	-0.27214	-0.809616
CGAGTGCAGATTAGAC-10	Bcells	-0.817887	-0.190499	-0.38949	-0.234573	-0.285685	-1.09059	0.754551	-0.256708	3.13644	-0.284483	-0.784744	6.11594	-0.430335	-0.398003	-0.30554	-0.472974	-0.465216	-0.327686	-0.895891	-0.697546	-0.551308	0.729266	-0.155169	0.0848611	-0.585088	0.990521	-1.09639	-0.220274	2.67777	-0.231874	-0.395252	-0.257785	-1.04221	-0.67539	3.67033	3.52611	-0.809616
GTCACGGTCACACCGG-11	Bcells	1.34447	-0.190499	-0.38949	-0.234573	-0.285685	1.23157	-0.71408	3.20953	3.06807	-0.284483	-0.784744	4.88606	-0.430335	-0.398003	-0.30554	-0.472974	-0.465216	-0.327686	1.60251	-0.697546	-0.551308	0.265017	-0.155169	0.0402559	-0.585088	0.945241	-1.09639	-0.220274	2.02092	-0.231874	-0.395252	-0.257785	0.781111	-0.67539	4.52438	4.14524	-0.809616
GTTGAACCAGCAGTCC-6	Bcells	-0.817887	-0.190499	-0.38949	-0.234573	-0.285685	0.809115	-0.71408	4.26893	-0.415863	3.26275	-0.784744	4.45591	-0.430335	-0.398003	-0.30554	-0.472974	-0.465216	-0.327686	1.02012	1.09099	0.969367	-1.25299	-0.155169	-1.70727	-0.585088	1.11015	-1.09639	-0.220274	2.94529	-0.231874	-0.395252	-0.257785	-1.04221	-0.67539	-0.213148	4.46011	-0.809616
GTCCCATTCCTGGGAC-7	Bcells	-0.817887	-0.190499	-0.38949	-0.234573	-0.285685	-1.09059	-0.71408	3.43352	-0.415863	3.8595	-0.784744	-0.24188	-0.430335	-0.398003	-0.30554	-0.472974	-0.465216	-0.327686	-0.895891	1.39188	-0.551308	0.363115	-0.155169	0.153186	-0.585088	-0.828693	0.785255	-0.220274	-0.545616	-0.231874	-0.395252	-0.257785	-1.04221	-0.67539	-0.213148	-0.27214	-0.809616
ACCCTCAGTGCAATGG-12	Bcells	-0.817887	-0.190499	-0.38949	-0.234573	-0.285685	0.257283	-0.71408	-0.256708	1.60635	-0.284483	-0.784744	4.94127	-0.430335	-0.398003	-0.30554	-0.472974	-0.465216	-0.327686	-0.895891	-0.697546	-0.551308	-0.0758126	-0.155169	0.00435897	-0.585088	0.908802	-1.09639	-0.220274	-0.545616	-0.231874	-0.395252	-0.257785	-1.04221	-0.67539	3.46069	2.96633	-0.809616
CTGGACGAGAGAGCAA-11	Bcells	-0.817887	-0.190499	-0.38949	-0.234573	-0.285685	1.15524	-0.71408	-0.256708	2.22344	-0.284483	-0.784744	4.93103	-0.430335	-0.398003	-0.30554	-0.472974	-0.465216	-0.327686	0.878391	-0.697546	-0.551308	1.19392	-0.155169	0.64921	-0.585088	0.966737	-1.09639	-0.220274	1.86027	-0.231874	-0.395252	-0.257785	0.803205	-0.67539	3.60919	-0.27214	-0.809616
CCACAAACATCGCTAA-11	Bcells	-0.817887	-0.190499	-0.38949	-0.234573	-0.285685	0.587574	-0.71408	-0.256708	2.65005	-0.284483	-0.784744	3.98844	-0.430335	-0.398003	-0.30554	-0.472974	-0.465216	-0.327686	0.796674	-0.697546	-0.551308	0.793503	-0.155169	0.565353	-0.585088	0.884046	0.0267371	-0.220274	2.21061	-0.231874	-0.395252	-0.257785	0.718211	-0.67539	4.36095	3.32484	-0.809616
CTCCTTTAGGCTATCT-6	Bcells	-0.817887	-0.190499	-0.38949	-0.234573	-0.285685	1.70878	-0.71408	3.60054	-0.415863	-0.284483	-0.784744	3.7621	-0.430335	-0.398003	-0.30554	-0.472974	-0.465216	-0.327686	-0.895891	-0.697546	-0.551308	0.436256	-0.155169	0.237386	-0.585088	-0.828693	-1.09639	-0.220274	1.81285	-0.231874	-0.395252	-0.257785	-1.04221	-0.67539	-0.213148	-0.27214	-0.809616
AGAAGCGCAAAGCTAA-8	Bcells	-0.817887	-0.190499	-0.38949	-0.234573	-0.285685	1.37704	-0.71408	-0.256708	-0.415863	-0.284483	-0.784744	-0.24188	-0.430335	-0.398003	-0.30554	-0.472974	-0.465216	-0.327686	-0.895891	1.07251	-0.551308	0.388986	-0.155169	-1.70727	-0.585088	-0.828693	1.31387	-0.220274	2.19721	-0.231874	-0.395252	-0.257785	-1.04221	-0.67539	-0.213148	-0.27214	0.933711
ATGATCGGTCTACGAT-5	Bcells	-0.817887	-0.190499	-0.38949	-0.234573	-0.285685	-1.09059	-0.71408	4.20027	2.38343	-0.284483	-0.784744	-0.24188	-0.430335	-0.398003	-0.30554	-0.472974	2.01764	-0.327686	-0.895891	-0.697546	-0.551308	0.88942	-0.155169	0.168646	-0.585088	-0.828693	0.798512	-0.220274	1.72948	-0.231874	-0.395252	-0.257785	-1.04221	-0.67539	-0.213148	-0.27214	-0.809616
CGTTCTGTCGCGAAGA-4	Bcells	-0.817887	-0.190499	-0.38949	-0.234573	-0.285685	-1.09059	1.91529	-0.256708	2.85154	-0.284483	-0.784744	-0.24188	-0.430335	-0.398003	-0.30554	-0.472974	-0.465216	-0.327686	-0.895891	-0.697546	-0.551308	-1.25299	-0.155169	0.48234	-0.585088	-0.828693	-1.09639	-0.220274	2.10993	-0.231874	-0.395252	-0.257785	1.63369	-0.67539	-0.213148	4.58031	-0.809616
TGATGGTGTTAAGAAC-1	Bcells	-0.817887	-0.190499	-0.38949	-0.234573	-0.285685	1.28674	1.13291	4.79371	-0.415863	-0.284483	-0.784744	-0.24188	1.42289	-0.398003	-0.30554	-0.472974	-0.465216	-0.327686	-0.895891	-0.697546	0.883032	-1.25299	-0.155169	-1.70727	-0.585088	-0.828693	0.919247	-0.220274	1.63928	-0.231874	-0.395252	-0.257785	-1.04221	-0.67539	6.26664	3.83608	-0.809616
GAGTTACGTCAATCTG-3	Bcells	-0.817887	-0.190499	-0.38949	-0.234573	-0.285685	-1.09059	-0.71408	-0.256708	-0.415863	3.98622	-0.784744	-0.24188	-0.430335	-0.398003	-0.30554	-0.472974	-0.465216	-0.327686	-0.895891	-0.697546	-0.551308	-1.25299	-0.155169	0.00606585	-0.585088	1.28404	0.842792	-0.220274	1.53231	-0.231874	-0.395252	-0.257785	0.745438	1.32086	-0.213148	-0.27214	-0.809616
AAACCCAGTGAGCCAA-2	Bcells	-0.817887	-0.190499	-0.38949	-0.234573	-0.285685	1.41616	1.48573	3.99926	-0.415863	4.80581	-0.784744	-0.24188	-0.430335	-0.398003	-0.30554	-0.472974	-0.465216	-0.327686	-0.895891	-0.697546	-0.551308	0.610873	-0.155169	0.438406	-0.585088	-0.828693	0.713052	-0.220274	-0.545616	-0.231874	-0.395252	-0.257785	-1.04221	-0.67539	-0.213148	-0.27214	-0.809616
GGCACGTAGAAGAACG-3	Bcells	-0.817887	-0.190499	-0.38949	-0.234573	-0.285685	0.884419	1.32171	3.68193	-0.415863	3.40336	-0.784744	-0.24188	1.61233	-0.398003	-0.30554	-0.472974	2.16293	-0.327686	1.09607	-0.697546	-0.551308	0.471901	-0.155169	0.651173	-0.585088	1.18701	0.578137	-0.220274	2.31469	-0.231874	-0.395252	-0.257785	-1.04221	-0.67539	-0.213148	3.48487	-0.809616
TAGAGTCAGGATTTCC-11	Bcells	0.522808	-0.190499	-0.38949	-0.234573	-0.285685	-1.09059	-0.71408	-0.256708	2.38971	-0.284483	0.721777	4.96279	-0.430335	-0.398003	-0.30554	-0.472974	-0.465216	-0.327686	0.775944	-0.697546	-0.551308	0.380195	-0.155169	0.820542	-0.585088	0.863069	-1.09639	-0.220274	1.92051	-0.231874	-0.395252	-0.257785	0.69665	-0.67539	-0.213148	3.28512	-0.809616
AAGATAGCATTGTGCA-8	Bcells	-0.817887	-0.190499	-0.38949	-0.234573	-0.285685	0.597904	-0.71408	-0.256708	-0.415863	-0.284483	-0.784744	7.9666	-0.430335	-0.398003	-0.30554	-0.472974	-0.465216	-0.327686	-0.895891	-0.697546	0.800297	0.540981	-0.155169	-0.009643	-0.585088	0.894589	1.1461	-0.220274	-0.545616	-0.231874	-0.395252	-0.257785	-1.04221	-0.67539	-0.213148	-0.27214	-0.809616
CTTAGGAAGATTAGAC-6	Bcells	-0.817887	-0.190499	-0.38949	-0.234573	-0.285685	1.30362	-0.71408	-0.256708	-0.415863	4.88577	-0.784744	-0.24188	1.43992	-0.398003	-0.30554	-0.472974	-0.465216	-0.327686	0.927939	-0.697546	0.89621	-1.25299	-0.155169	0.110823	-0.585088	-0.828693	1.32213	-0.220274	-0.545616	-0.231874	-0.395252	-0.257785	-1.04221	1.44292	-0.213148	-0.27214	-0.809616
CGCCATTAGCCTATTG-12	Bcells	-0.817887	-0.190499	-0.38949	-0.234573	-0.285685	0.770057	-0.71408	2.32832	2.78284	-0.284483	1.11816	4.37375	-0.430335	-0.398003	-0.30554	-0.472974	-0.465216	-0.327686	0.980723	-0.697546	-0.551308	-0.120898	-0.155169	0.689923	-0.585088	1.07029	-1.09639	-0.220274	1.72317	-0.231874	-0.395252	-0.257785	0.317576	-0.67539	-0.213148	2.86358	-0.809616
TACATTCTCTCACGAA-8	Bcells	1.19354	-0.190499	-0.38949	-0.234573	-0.285685	0.86733	-0.71408	-0.256708	-0.415863	4.88131	-0.784744	4.25862	2.63731	-0.398003	-0.30554	-0.472974	1.65683	-0.327686	0.712476	-0.697546	2.32319	-1.25299	-0.155169	0.478536	-0.585088	1.54771	0.563648	-0.220274	1.39887	-0.231874	-0.395252	-0.257785	-1.04221	1.19267	-0.213148	-0.27214	1.46091
TGCAGATGTTCTAAGC-3	Bcells	-0.817887	-0.190499	-0.38949	-0.234573	-0.285685	1.58062	1.27233	3.58641	-0.415863	3.31392	-0.784744	-0.24188	-0.430335	-0.398003	-0.30554	-0.472974	-0.465216	-0.327686	-0.895891	-0.697546	-0.551308	0.94407	-0.155169	0.230262	-0.585088	1.13812	1.03652	-0.220274	-0.545616	-0.231874	-0.395252	-0.257785	-1.04221	-0.67539	-0.213148	-0.27214	-0.809616
TTCTCTCCACTACGGC-9	Bcells	0.584948	-0.190499	-0.38949	-0.234573	-0.285685	1.11592	0.693461	-0.256708	2.48601	-0.284483	-0.784744	4.32581	-0.430335	-0.398003	-0.30554	-0.472974	-0.465216	-0.327686	1.0549	-0.697546	-0.551308	0.674083	-0.155169	-0.334365	-0.585088	0.564959	-1.09639	-0.220274	1.99938	-0.231874	-0.395252	-0.257785	1.37511	-0.67539	-0.213148	3.69823	-0.809616
TTCATGTGTGATATAG-4	Bcells	1.40788	-0.190499	-0.38949	-0.234573	-0.285685	-1.09059	1.13992	3.33022	-0.415863	3.07405	-0.784744	-0.24188	-0.430335	-0.398003	-0.30554	-0.472974	-0.465216	-0.327686	-0.895891	-0.697546	-0.551308	0.317873	-0.155169	0.101104	-0.585088	-0.828693	1.05674	-0.220274	-0.545616	-0.231874	-0.395252	-0.257785	-1.04221	-0.67539	4.68934	-0.27214	-0.809616
ACTGTCCGTATGCTAC-2	Bcells	-0.817887	-0.190499	-0.38949	-0.234573	-0.285685	-1.09059	-0.71408	3.46108	-0.415863	3.19658	-0.784744	3.61734	-0.430335	-0.398003	-0.30554	-0.472974	-0.465216	-0.327686	-0.895891	-0.697546	-0.551308	-1.25299	-0.155169	0.167079	-0.585088	-0.828693	0.484243	-0.220274	-0.545616	-0.231874	-0.395252	-0.257785	-1.04221	-0.67539	4.8682	4.68685	-0.809616
AAGCATCTCGAGTGAG-7	Bcells	-0.817887	-0.190499	-0.38949	-0.234573	-0.285685	1.32848	1.39633	-0.256708	-0.415863	-0.284483	-0.784744	-0.24188	-0.430335	-0.398003	-0.30554	-0.472974	-0.465216	-0.327686	-0.895891	-0.697546	1.0876	-1.25299	-0.155169	-1.70727	-0.585088	-0.828693	1.27246	-0.220274	-0.545616	-0.231874	-0.395252	-0.257785	-1.04221	-0.67539	-0.213148	4.74621	-0.809616
TAGACCATCCCGTGAG-12	Bcells	-0.817887	-0.190499	-0.38949	-0.234573	-0.285685	-1.09059	-0.71408	2.87919	3.22296	-0.284483	-0.784744	4.53027	-0.430335	-0.398003	-0.30554	-0.472974	-0.465216	-0.327686	1.0558	0.782913	-0.551308	0.437035	-0.155169	0.238284	-0.585088	1.14626	-1.09639	-0.220274	2.4118	-0.231874	-0.395252	-0.257785	0.607344	-0.67539	-0.213148	2.71914	-0.809616
GCCCAGAAGAGCCCAA-9	Bcells	-0.817887	-0.190499	-0.38949	-0.234573	-0.285685	0.63971	0.702823	-0.256708	1.64645	-0.284483	0.802088	2.60368	-0.430335	-0.398003	-0.30554	-0.472974	-0.465216	-0.327686	1.06459	-0.697546	-0.551308	0.903391	-0.155169	0.896343	-0.585088	1.43319	-1.09639	-0.220274	1.82456	-0.231874	-0.395252	-0.257785	0.996864	-0.67539	-0.213148	-0.27214	0.465006
GAAGCCCAGTGGACGT-3	Bcells	-0.817887	-0.190499	-0.38949	-0.234573	-0.285685	-1.09059	1.57034	-0.256708	2.90913	-0.284483	-0.784744	-0.24188	-0.430335	-0.398003	-0.30554	-0.472974	-0.465216	-0.327686	-0.895891	-0.697546	-0.551308	-1.25299	-0.155169	-1.70727	-0.585088	-0.828693	0.78265	-0.220274	2.15674	-0.231874	-0.395252	-0.257785	-1.04221	-0.67539	-0.213148	5.36873	-0.809616
TTCCTAAAGATGCCGA-2	Bcells	-0.817887	-0.190499	-0.38949	-0.234573	-0.285685	1.53744	-0.71408	4.23895	-0.415863	-0.284483	-0.784744	-0.24188	-0.430335	-0.398003	-0.30554	-0.472974	-0.465216	-0.327686	-0.895891	1.42486	-0.551308	-1.25299	-0.155169	-1.70727	-0.585088	-0.828693	-1.09639	-0.220274	2.65888	-0.231874	-0.395252	-0.257785	-1.04221	-0.67539	-0.213148	-0.27214	-0.809616
CACTAAGGTCCAGCAC-1	Bcells	-0.817887	4.40055	-0.38949	-0.234573	-0.285685	-1.09059	0.859014	-0.256708	-0.415863	4.62738	-0.784744	-0.24188	-0.430335	-0.398003	-0.30554	-0.472974	-0.465216	-0.327686	-0.895891	-0.697546	-0.551308	0.0798697	-0.155169	0.190284	-0.585088	-0.828693	0.817056	-0.220274	2.47236	-0.231874	-0.395252	-0.257785	1.16363	1.5355	-0.213148	-0.27214	-0.809616
GACCCTTAGACATACA-12	Bcells	-0.817887	-0.190499	-0.38949	-0.234573	-0.285685	0.284012	-0.71408	2.48457	1.64645	-0.284483	-0.784744	-0.24188	-0.430335	-0.398003	1.85426	-0.472974	-0.465216	-0.327686	1.06459	-0.697546	-0.551308	0.768055	-0.155169	0.24704	-0.585088	1.31135	-1.09639	-0.220274	1.56423	-0.231874	-0.395252	-0.257785	0.996864	-0.67539	-0.213148	3.01936	-0.809616
ATCCTATTCCATTTAC-1	Bcells	0.814804	-0.190499	-0.38949	-0.234573	-0.285685	1.67023	1.29835	3.63674	-0.415863	2.68307	-0.784744	-0.24188	-0.430335	-0.398003	-0.30554	-0.472974	-0.465216	-0.327686	0.707008	-0.697546	-0.551308	-1.25299	-0.155169	0.628074	-0.585088	-0.828693	0.251078	-0.220274	-0.545616	-0.231874	-0.395252	-0.257785	-1.04221	-0.67539	-0.213148	-0.27214	-0.809616
CCGATGGAGAGAACCC-11	Bcells	-0.817887	-0.190499	-0.38949	-0.234573	-0.285685	1.03188	0.520939	-0.256708	2.62261	-0.284483	-0.784744	-0.24188	-0.430335	-0.398003	-0.30554	-0.472974	-0.465216	-0.327686	1.02731	-0.697546	-0.551308	0.790596	-0.155169	0.645304	-0.585088	0.962878	-1.09639	-0.220274	1.7795	-0.231874	-0.395252	-0.257785	0.214667	-0.67539	-0.213148	-0.27214	-0.809616
AGTTCCCGTAGTCGGA-9	Bcells	0.738725	-0.190499	-0.38949	-0.234573	-0.285685	-1.09059	0.847753	-0.256708	1.8574	-0.284483	1.38098	4.40622	-0.430335	-0.398003	-0.30554	-0.472974	-0.465216	-0.327686	0.632316	-0.697546	0.661583	0.573534	-0.155169	-0.183869	-0.585088	0.717729	-1.09639	-0.220274	2.00451	-0.231874	-0.395252	-0.257785	0.925821	-0.67539	3.91678	3.99913	-0.809616
[truncated: 107,661 more rows]

## Sheet: Fig1D
	CD4 T central memory	CD4 T effector memory	CD4 T IFIT	CD4 T Naive	yd T cells	CD8 T early Tem	CD8 T Naive	CD8 TEMRA	Classical Monocytes	IFITM3 Monocytes	IL1b-Monocytes	Myeloid DCs	Non-classical Monocytes	NKCD56bright	NKCD56low	Memory Bcells	Naive Bcells	Plasmablasts
[truncated: 18 more rows]

[truncated: 25 more sheets: Fig2B, Fig3B (Table S2), Fig3C_FigS6 (Table S3), Fig4  (Table S4), Fig5C, Fig6 (Table S5), Fig7A, Fig7B, Fig7C, Fig7D, Fig7E, FigS2, FigS3, FigS5C, FigS7A, FigS7B, FigS9A, FigS9B, FigS10A, FigS10B …]
